# Supplementary material for: Discovery and validation of candidate smoltification gene expression biomarkers across multiple species and ecotypes of Pacific salmonids
Source: Conserv Physiol. 2019 Oct 11;7(1):coz051. doi: 10.1093/conphys/coz051 (PMC6788492; doi:10.1093/conphys/coz051)
Supplement: suppl_data_coz051 [file suppl_data_coz051.xlsx]

## Sheet: legend
Gene expression
values are normalized and then log transformed as described in the main text
Species	Tab name
Coho salmon	coho_GE
Sockey salmon	sockeye_GE
stream-type Chinook salmon	st_chinook_GE
ocean-type Chinook salmon	ot_chinook_GE
gill Na+/K+-ATPase (NKA) activity and body variables
NKA (μmol ADP (mg protein)-1 h-1)
length (cm), mass (g), condition (100 x mass/(length^3))
				Coho salmon						ocean-type Chinook salmon
Species	Tab name			skin pigmentation						skin pigmentation
Coho salmon	coho_var			lab1	posterior region brightness					lab1	posterior region brightness
Sockey salmon	sockeye_var			lab2	anterior region brightness					lab2	anterior region brightness
stream-type Chinook salmon	st_chinook_var			lab3	body region yellowness					lab3	caudal fin darkness
ocean-type Chinook salmon	ot_chinook_var			lab4	caudal fin darkness					lab4	body region yellowness
				body morphology						body morphology
				rw2	streamlined to truncated body shape					rw5	streamlined to truncated body shape
				rw7	caudal peduncle length					rw7	caudal peduncle length

## Sheet: coho_GE
sample	pop	month	origin	ACTB_v1	ALD_1	ALD_4._v1	AP3S1_24	CA4_v1	CCL19_v1	CCL4_v1	CFTR.I_v1	CIRBP_10_1	CIRBP_16_V2	CLEC4M_v1	COX6B1_19	CYP2K1_v2	EEF2_v1	ef2_14	ef2_3	EIF4A2_14_v1	Eif4enif1_12	Enolase_2	EXO1_v1	FK506_19_v2	FK506_3.6_v2	FKBP5_v1	FMNL1_v1	GHR1_v1	GlPh_1	GlPh_4	glu1	HBA_v1	HBAt_v1	HemA1_1	HemOxi1_2	HemOxi1_3	HemOxi2_1	HIF1A_4	HIF1A_6	HIF1A_7	hsc71_9	hsp70_6	hsp90a_15_v2	HSP90ab1_15_v1	HSP90alike_6	IDH3B_12_v2	IFI44_v1	IGFBP_10_v1	IGFBP1
H0001	nitinat	january	wild	-0.238135	2.67036	-1.12737	-0.0417295	-5.39048	-1.48849	-2.32235	-3.65675	-0.317618	-0.0271901	-1.57993	-1.97283	0.951405	-0.879074	-0.00778952	-0.520217	-0.43279	-0.0540925	-0.0181466	-0.584337	-0.996498	-0.614349	-2.1218	-0.095948	-0.182658	-1.40128	0.142978	-0.440482	-4.72947	-4.16157	-3.83355	-0.487089	-0.217314	-0.586204	1.57325	-0.832806	-0.331843	0.243749	2.35706	2.82491	-0.480031	1.29163	-0.282404	-0.353074	0.20931	0.381721
H0002	nitinat	january	wild	-0.498167	1.32093	-0.0771935	-0.293846	-4.00099	-3.25564	-4.3918	-2.80757	-0.3796	-0.0949064	-4.55941	-1.72633	1.44393	-1.02066	-0.381648	-0.673667	-0.232812	-0.416089	-0.369032	-0.682098	-0.451605	-0.199704	-0.966196	-0.963626	-0.402524	-1.85006	-0.58425	-0.696103	-2.68222	-1.69803	-1.81064	-0.424255	-0.642683	-0.544863	1.3297	-0.364416	-0.534547	-0.167828	3.31861	3.09606	-0.74055	1.74279	-0.249969	-1.76385	-0.140296	0.641802
H0003	nitinat	january	wild	-0.298067	1.2141	0.350381	0.0885922	-5.80692	-0.278323	-1.09236	-3.07399	0.0969114	0.455432	-4.28827	-1.23179	0.60745	-0.218189	-0.0466833	-0.0871922	0.093206	-0.0340409	-0.266315	-0.304774	-0.137723	0.0221103	-1.23026	0.307303	0.024758	-0.381871	-0.938241	-0.402984	-3.62238	-2.69889	-2.77691	-1.03812	-0.272471	-0.320274	-10.0586	-1.04477	-0.28764	0.982626	4.04619	3.79722	-0.0676451	4.40233	-0.0642551	-0.467703	-0.405028	1.04454
H0004	nitinat	january	wild	-0.122446	2.05895	-0.0242926	0.0468411	-4.77535	-1.96721	-2.90149	-2.58509	-0.34319	0.422223	-3.14648	-1.06879	2.78797	-0.419379	-0.120564	-0.295891	-0.0968795	0.0411468	-0.297317	-0.201547	-0.309501	-0.225048	-0.874237	-0.388759	-0.30187	-1.57139	-0.349922	-0.2662	-5.98218	-3.6523	-3.90425	-0.526358	-0.246649	-0.300037	1.34668	-0.90924	-0.218817	0.277742	2.65094	2.97867	-0.549429	1.03873	-0.133321	-1.75825	0.195417	0.485773
H0005	nitinat	january	wild	-0.310699	1.63041	-0.244434	-0.0442013	-6.19321	-1.6302	-1.08012	-3.40687	-0.250914	0.0656098	-0.787704	-1.13984	0.696673	-0.527116	-0.0612906	-0.280886	-0.139568	-0.0105752	-0.168762	-0.340656	-0.612931	-0.521526	-2.82994	0.339059	-0.11849	-1.65591	-0.180885	-0.616189	-7.09021	-6.81667	-5.80774	0.270014	1.13858	-0.394193	-10.0571	-1.67866	-0.303746	0.316957	2.32941	2.66845	-0.489851	2.87658	-0.372466	-1.79912	0.638043	0.448743
H0006	nitinat	january	wild	0.0121754	1.39208	0.361179	-0.113531	-6.04224	-2.65925	-2.34916	-2.25044	0.107265	0.0454708	-2.73806	-1.51081	0.511936	-0.613239	-0.0395217	-0.409651	0.161367	0.221861	-0.172593	-0.728186	-0.348554	-0.296726	-1.6288	-0.0921481	0.39688	-1.05211	-0.127998	-0.222775	-3.06924	-2.17604	-2.13099	0.582755	0.473646	-0.247952	1.32971	0.165514	0.0530347	0.608516	3.26959	3.10385	-0.777564	2.45853	-0.182361	-1.60039	0.204566	-0.332841
H0007	nitinat	january	wild	0.0306647	1.83085	-0.0511981	-0.0372206	-5.56345	-1.28013	-2.67872	-2.91487	0.000726063	0.284643	-2.46186	-0.727323	0.0509003	-0.506069	-0.145087	-0.214968	-0.0421823	0.304497	-0.151025	-0.402004	-0.496743	-0.333925	-1.57019	0.114711	-1.35835	-1.64511	-0.0591317	-0.544881	-3.12754	-3.23984	-2.62732	-0.920693	0.151103	-0.421177	-10.1178	-0.828241	-0.406983	0.130295	4.56251	2.94143	-0.73726	3.24711	-0.22464	-1.68331	0.40171	0.0807393
H0008	nitinat	january	wild	-0.241522	1.86418	-0.35827	-0.172187	-5.17865	-2.59462	-3.78111	-2.01069	-0.130947	-0.058514	-4.80535	-1.44749	0.65195	-0.678764	0.0634891	-0.278492	-0.0232483	0.409472	-0.297798	-0.814357	-0.655995	-0.465004	-1.20217	-0.276304	-0.108758	-0.431727	0.0844434	-0.343252	-2.41109	-1.86951	-1.76916	-0.164542	0.389817	-0.374708	-11.432	-0.311634	-0.171647	0.310377	2.88642	2.73974	-0.350241	1.75508	-0.201964	-1.37589	0.864061	0.249113
H0071	nitinat	january	hatchery	-0.130352	1.95405	-0.250468	0.0590572	-7.08453	-0.381342	-0.026947	-1.67694	0.161267	0.406962	-0.160051	-1.13565	-0.299992	-1.29248	-0.0730005	-0.978587	0.521719	-0.221757	-0.234389	0.193875	0.201447	0.239207	0.195202	-0.172915	-1.66863	0.465433	0.62602	-0.237741	-0.653865	-0.319749	-0.41237	-0.331596	-0.63275	-0.0818393	-0.703681	-0.394268	-0.35448	-0.451343	0.612467	1.13122	0.0733346	-1.01282	0.0456839	-0.627968	0.32557	0.259283
H0072	nitinat	january	hatchery	-0.217706	0.69943	-1.28723	0.0116072	-6.92364	-0.889228	-2.61883	-2.70483	0.17657	0.341216	-4.13855	-0.968192	0.909027	-1.44583	0.0226944	0.00385698	0.328665	-0.407598	-0.121526	-0.310129	-0.10365	-0.0204902	1.12213	-0.42665	-8.7955	-1.55246	0.313639	-0.110367	-1.43581	-0.676475	-1.28454	0.849257	-0.0229216	-0.368134	-1.51467	-0.462491	-0.144093	-0.222164	0.919985	1.93938	0.655938	-2.33162	-0.0213598	0.0117594	-0.109943	-0.352011
H0073	nitinat	january	hatchery	-0.181814	1.04327	-0.890388	-0.0147828	-6.37674	-2.44789	-2.60768	-2.3741	0.202391	0.451981	-0.924857	-1.46434	0.780882	-1.1032	0.0545007	-1.00708	0.460137	-0.0486883	-0.358486	0.0794395	-0.0575091	0.0439703	0.126849	-0.174695	-0.547288	-2.37938	0.0614922	-0.245215	-1.58265	-1.06323	-1.20358	-0.346579	-0.508742	-0.262436	1.13253	-0.386684	-0.0872735	-0.0523681	2.22801	2.03338	-0.0171343	0.863823	0.193842	-1.66665	0.952732	-0.440062
H0074	nitinat	january	hatchery	0.481554	1.45139	-0.546513	0.145924	-3.97145	-1.46424	-1.57707	-0.485668	0.298257	0.47934	-1.80954	-1.28534	0.594386	-0.791832	0.297692	0.204884	0.418296	0.400669	-0.282597	0.282309	0.15351	0.170458	1.15802	0.48285	-0.199659	-1.68153	0.320971	0.352081	-1.05653	-0.165778	-0.327699	-0.38719	-0.500342	0.147188	2.89263	0.0831999	0.591463	-0.0237172	2.00731	1.56873	-0.493063	0.140176	0.185014	-0.718316	-0.484992	-0.618878
H0075	nitinat	january	hatchery	-0.131642	1.08881	-0.674316	0.0235488	-7.5226	-1.9316	-1.66029	-2.09175	0.480349	0.464116	-1.8882	-1.3135	0.421902	-0.869422	0.384803	0.439583	0.753958	-0.0513976	-0.181682	0.0170325	0.3881	0.171955	0.1103	0.379721	-0.143498	-1.71437	0.527273	-0.390415	-2.08259	-0.997986	-1.51817	-0.211583	-0.432667	-0.0488488	0.286802	-0.460411	-0.159243	-0.311278	1.47058	1.61861	0.102365	-0.185505	0.180069	-0.568369	0.229883	0.393839
H0076	nitinat	january	hatchery	-0.0669935	1.33686	0.65305	-0.0223006	-4.37179	-1.27652	-2.34474	-1.14549	0.342704	0.478504	-4.63118	-1.16946	-0.957084	-1.00825	0.269115	0.0430738	0.32418	0.21399	-0.22914	-0.0594022	0.46901	0.32209	0.124355	-0.300424	-0.0298902	0.275386	-0.319674	-0.213335	-1.97523	-1.76642	-1.63562	-0.366338	-0.530881	-0.156841	0.728926	-0.378417	0.127609	-0.00321245	1.16895	1.42041	-0.28404	0.734032	0.0808094	-0.179154	-0.0787412	0.0351197
H0077	nitinat	january	hatchery	1.9839	2.49794	0.978206	0.5459	-4.59742	-0.271803	-1.77188	-1.59338	-0.285258	0.671161	-4.69348	-1.93736	0.0170981	-0.655724	-0.317982	-0.544819	-0.313934	0.672831	-0.313192	0.246062	0.0991452	-0.370254	-0.175965	-0.0094072	0.0848774	-0.881326	-0.480162	0.365435	-2.3146	-1.54682	-0.667281	0.272413	-1.1451	-0.395252	4.75784	0.130878	0.595578	-0.592395	1.21221	0.569169	-1.77575	0.439986	-0.299338	-0.704465	-1.03901	-0.236778
H0078	nitinat	january	hatchery	-0.0704429	1.69367	-0.43192	0.00282795	-6.78822	-1.7932	-2.57649	-1.01287	0.276101	0.516164	1.04504	-1.54843	-0.324748	-1.22222	0.421716	0.164476	0.594949	0.363738	-0.315286	0.24415	0.0955625	0.220366	-0.177377	-0.0994389	-0.276695	-0.742269	0.703376	-0.167261	-4.35596	-3.62311	-3.55637	-0.532041	-0.42963	-0.375409	1.22533	-0.351187	0.105485	0.013574	2.4495	1.90199	0.0060936	0.518313	0.15264	-1.18792	0.718411	-0.231615
H0151	nitinat	february	hatchery	-0.189134	1.64048	-2.15588	0.0256943	-6.42783	-1.29831	-2.6161	-0.73626	0.12682	0.637382	-2.55677	-1.32293	-0.264088	-0.978544	0.31831	-0.0847833	0.326077	-0.0443235	-0.327121	0.603271	0.444185	0.728341	-3.71723	-0.182141	-1.22786	-2.22311	0.588137	-0.216583	0.318676	0.484748	0.357162	-0.0661736	0.386428	-0.115098	-0.556875	-0.646785	-0.00977316	-1.28992	-1.32178	-1.68668	0.215383	-0.990072	-0.13095	-0.0715218	-0.768738	0.048077
H0152	nitinat	february	hatchery	-0.20195	0.880753	-1.39623	-0.124846	-6.52341	-0.57513	-1.68226	-1.3716	0.372571	0.612382	-0.0558184	-0.756609	-0.372574	-1.29789	0.089855	0.00609449	0.174242	-0.227151	-0.0569185	-0.0500379	0.181542	0.230282	-4.22744	0.0908852	-1.47547	-1.7167	0.526992	-0.301395	-1.10484	-0.749564	-0.953138	-1.51354	-0.517457	-0.120909	NA	-0.922383	-0.0173586	-0.579748	-0.26428	-2.08318	0.030343	0.186847	-0.0728483	-0.32095	0.154378	0.0521207
H0153	nitinat	february	hatchery	0.0672484	1.36511	-1.69048	-0.0274453	-5.43403	-1.79667	-2.25934	-0.767375	0.31624	0.42555	-2.51166	-1.01714	0.349012	-1.11647	0.142355	0.113903	0.117294	-0.0634717	-0.329977	0.207795	0.553839	0.517666	-4.38665	0.440181	-1.58575	-2.55401	0.243007	-0.146304	-1.12117	-0.938013	-0.916211	-1.5385	-0.556896	-0.148233	0.97476	-0.5972	0.299178	-0.895477	-1.60423	-2.40097	-0.0654025	-0.578686	-0.123152	0.25623	0.198995	0.176573
H0154	nitinat	february	hatchery	-0.267178	0.474555	-0.800673	-0.0483783	-7.51218	-0.550084	-1.45421	-1.05783	0.724167	0.564653	-1.81143	-0.481853	-0.532947	-0.871196	0.199203	0.532748	0.136616	0.0438065	-0.199636	-0.0359071	0.566249	0.466761	-2.82537	0.294759	-0.338821	-0.94759	0.507939	-0.155231	-0.205153	0.484037	-0.307114	-0.760422	-0.0896894	0.071276	-0.449618	-0.0672412	0.177088	-0.931074	-1.88317	-3.0629	0.0454811	-0.0625501	-0.0618759	-0.501636	0.0616384	-0.00885011
H0155	nitinat	february	hatchery	-0.115543	-0.290237	0.459551	0.0597965	-3.50943	-1.28957	-1.43831	-0.45262	0.492843	0.812808	-2.03414	-0.948676	-1.88019	-1.13062	0.323317	0.364474	0.349143	0.187909	-0.271469	0.25415	0.467531	0.443424	-2.63812	-0.0219334	-9.59249	-0.0799053	0.500964	-0.0734164	-0.771235	-0.14052	-0.629397	-1.09272	-0.626955	-0.0173348	-0.580403	-0.0547437	0.0222019	-0.98981	0.538871	-1.58025	0.174602	0.0361375	-0.280707	-1.0806	-0.339263	0.414237
H0156	nitinat	february	hatchery	-0.129996	0.641111	-0.251559	-0.128595	-5.78631	-0.685526	-1.29888	-1.96792	0.495898	0.560136	-1.79353	-1.04456	0.0630801	-1.12029	0.178348	0.0180853	0.06615	0.140104	-0.330543	0.116721	0.605693	0.46444	-4.66524	0.336599	-1.87661	-1.37227	-0.197143	-0.218463	-0.317081	-0.378576	-0.579917	-1.68206	-0.790493	-0.223166	-0.0447957	-0.403185	0.103212	-0.673084	-1.90177	-2.36117	-0.0433745	-0.00552797	-0.34866	-0.141408	-1.61825	0.24624
H0157	nitinat	february	hatchery	-0.357725	0.528377	-1.10857	-0.0940751	-6.45281	-1.82028	-1.96029	-0.524623	0.498131	0.565949	-3.1561	-1.36709	-0.0816215	-1.1146	0.172342	0.299046	-0.0209954	0.222659	-0.332572	-0.112234	0.796854	0.438795	-0.494106	-0.210266	-0.92162	-1.82638	0.246161	-0.335109	0.234399	0.633668	-0.0566784	-0.992138	-0.583602	-0.125048	-0.718456	-0.0559027	-0.0861985	-0.416952	-1.39773	-2.096	0.0202048	0.0333597	-0.114432	-0.448755	0.523398	-0.216707
H0158	nitinat	february	hatchery	-0.144693	1.99716	-1.42881	-0.00856268	-1.4702	0.406169	-0.243565	-0.256455	0.204124	0.538895	-0.554259	-0.605086	-0.744928	-1.05544	0.262684	0.0648148	-0.60085	0.351356	-0.254744	0.222225	0.377166	0.301782	-2.86464	0.218663	-1.36242	-1.53388	0.153804	-0.343522	0.119838	0.489897	0.0959972	-1.07859	-0.808551	-0.259537	1.10776	-0.117694	-0.152999	-0.684667	0.554049	-1.25854	0.11437	-0.0315093	-0.589749	-0.324462	-1.41704	0.234755
H0211	nitinat	february	wild	-0.5745	0.417584	-0.519809	-0.356001	-2.00028	-1.86932	-1.78407	0.480488	-0.489939	0.197321	-2.22525	-0.996369	0.858045	-0.986165	-0.13367	-0.494438	0.0548885	-0.633657	-0.40179	-0.320795	-0.00216422	0.342565	0.966349	-1.00879	-0.415842	-0.253083	-0.118525	-0.336227	-0.931219	-2.61504	-1.23237	-0.262935	-1.13697	-0.176436	-1.04713	-0.325762	-0.433716	-0.584308	-1.59789	-1.00193	-0.155344	-3.01233	-0.303453	-0.157724	-0.96433	0.502218
H0212	nitinat	february	wild	-0.212896	-0.182575	-1.33403	-0.0969913	-6.36216	-0.6948	-1.03158	-0.796068	0.0350578	0.347738	-1.26158	-0.635231	0.465265	-0.770711	0.174834	0.0495142	0.0410518	-0.155428	-0.0198974	-0.303077	-0.449833	-0.108095	1.29214	-0.323914	-0.12766	-0.913862	-0.00622431	-0.107814	-2.27126	-3.01953	-1.73305	0.174713	-0.764932	-0.202394	-1.93641	-0.185892	-0.0874484	-0.166822	-1.5221	-0.502298	0.259093	-2.82334	0.128265	0.156202	-0.640451	-0.586961
H0213	nitinat	february	wild	-0.111355	-0.0735041	-0.725716	-0.0955304	-6.34928	-1.20758	-0.945184	-0.566913	0.420321	0.406879	-2.08067	-0.848583	0.175331	-0.367819	0.393913	0.345665	0.325135	-0.0226696	-0.343985	0.0391188	0.11569	0.198243	1.15159	-0.0647058	0.317733	-1.44641	0.212111	-0.0394218	-1.43558	-1.84702	-1.128	-0.9799	-0.763853	-0.0221123	-1.47659	-0.157195	0.369907	0.259779	-0.335146	-0.11845	0.650657	-1.58513	-0.0519088	0.0148083	-0.0138241	-0.0387691
H0214	nitinat	february	wild	-0.253127	0.891602	-0.40203	0.127616	-2.93375	-0.823784	-1.22195	0.652117	0.0437011	0.570059	-1.75051	-0.257895	-0.0513935	-0.198452	0.118843	0.109233	0.267552	0.395353	0.187386	-0.231963	0.292582	0.278398	0.861281	-0.496196	-0.365023	-0.183549	0.211115	0.066895	-0.0204994	-0.722372	-0.307994	0.839669	-0.700114	0.294925	-0.141075	0.538236	0.0837948	-0.124271	1.24277	-0.0185602	0.156815	-0.826061	0.349236	-0.912984	0.0234884	0.0771511
H0215	nitinat	february	wild	-0.214543	-0.369524	-0.0973743	-0.454241	-2.94283	-3.22105	-2.29826	-0.0455829	-0.0456758	0.22614	-0.83122	-1.319	2.0406	-0.284247	0.32126	0.223139	0.151332	-0.186533	-0.105006	-0.486112	0.508373	0.443359	1.19585	-0.756327	0.876993	-0.170694	0.0660671	-0.150334	-0.642973	-2.40772	-0.766505	-0.216062	-0.963956	-0.15894	-12.8549	0.0537107	0.207418	-0.23708	-0.619766	0.00755408	0.311086	-2.3489	-0.126066	-0.41922	0.640366	0.688378
H0216	nitinat	february	wild	-0.054781	0.857227	0.974816	-0.19506	-3.90664	-1.11616	-0.846666	-0.486352	0.110546	0.0400821	-1.70482	-0.718574	0.172297	-0.357731	0.245418	0.107898	0.0902874	0.0293069	-0.041059	-0.129	-0.109371	0.0528102	1.84414	0.452276	1.00867	1.05697	-0.178866	0.0258736	-0.397812	-0.631137	-0.440869	1.46624	0.197161	-0.224523	0.997471	0.590201	0.252144	0.5621	0.565512	-0.261095	0.0695061	-0.951304	-0.119969	0.511494	-0.0274872	-0.510065
H0217	nitinat	february	wild	-0.114125	0.765057	0.142085	-0.125639	-1.76462	-2.67895	-2.35239	0.707315	0.140063	0.510297	-3.64958	-1.02238	0.299857	-0.606767	0.331592	0.177056	0.157593	0.206673	0.2963	-0.591327	0.505852	0.503196	1.34714	-0.244873	0.720487	0.215351	0.107031	0.0212406	-0.74307	-2.29266	-0.909103	1.89334	-0.350747	0.0727396	-0.396125	0.229939	0.187895	0.34152	-0.676283	0.119525	0.176009	-0.427856	0.156301	-0.264822	0.07487	0.130927
H0218	nitinat	february	wild	0.581443	2.3663	-0.359048	-0.0415927	-5.84092	-0.537496	-0.502801	-0.265615	0.614167	0.592424	-4.43009	-0.814885	0.934905	-0.216297	0.366344	0.010173	0.521652	0.628129	0.151853	-0.138311	0.531487	0.606502	1.31046	0.445142	1.08749	-0.477745	0.574156	0.425231	-2.86941	-2.86514	-2.72363	0.530446	-1.14196	-0.202683	0.687438	0.226731	0.381571	0.266337	-0.908971	-0.951135	0.10009	-2.53157	-0.134914	-0.269128	0.0852184	0.376843
H0511	nitinat	march	hatchery	-0.458909	1.13741	-1.32934	-0.401128	-5.5102	-0.668347	-1.69169	-1.13623	-0.255911	0.0335619	-3.17281	-0.719752	0.255926	-1.26183	0.165126	-0.366215	0.213635	-0.373785	0.19118	0.0500582	-0.25776	-0.0172806	-1.77533	-0.743241	-2.15939	-0.59086	0.266238	-0.348088	0.583938	0.639596	0.480492	-0.409752	-0.323529	0.0355744	-1.41528	-0.0579086	-0.422031	-0.55766	-2.05968	-2.63703	-0.0229212	-0.978824	-0.438365	-0.7437	-0.669744	0.109817
H0512	nitinat	march	hatchery	-0.263365	1.30184	0.568173	0.00687002	-1.93618	-2.08084	-3.08602	-0.0958815	-0.350129	0.315494	-1.98504	-0.201167	-0.311171	-1.03389	-0.133825	-0.197898	-0.398229	-0.491893	0.175168	0.0395114	0.284996	0.257336	-3.2468	-0.6358	-0.370938	0.687902	0.0166078	-0.246245	-0.0580954	-0.00750259	-0.162358	-1.21196	-0.757128	-0.116707	-0.513564	-0.108791	-0.258778	-0.563087	-3.60419	-3.28107	-0.287882	-0.798124	-0.188444	-1.21716	-0.648099	0.0913754
H0513	nitinat	march	hatchery	0.0773403	1.57349	0.531452	-0.00764178	-3.63608	-1.45447	-1.64936	-0.433819	-0.008762	0.345584	0.0755732	-0.393407	-0.822339	-0.768425	0.120531	-0.0194335	-0.302786	-0.00495185	0.398329	0.312082	0.111622	0.20798	-1.40985	-0.0599716	-0.702531	-0.396761	0.24561	0.18082	-0.655725	-0.176359	-0.415764	-0.549116	-0.531955	-0.036825	0.481633	-0.403136	-0.0796022	-0.460238	-2.49346	-2.34606	-0.219329	-0.550704	-0.15602	-0.947861	-0.704644	-0.211085
H0514	nitinat	march	hatchery	-0.136065	-1.20434	-1.37522	-0.105966	-3.39967	-1.54637	-1.3977	0.646617	0.223285	0.456255	0.767308	-0.47104	-0.268859	-0.612338	0.22917	0.345718	0.419646	-0.116659	0.288882	0.171262	0.317972	0.325989	-0.0296529	-0.388288	-1.58625	-0.793648	0.0712768	0.0974475	1.33196	1.5954	0.669621	-0.0833399	-0.314055	0.226686	-1.43967	0.288144	-0.233915	-0.152811	-2.25205	-2.5629	0.300404	-0.284867	-0.166943	-0.292365	0.232625	-0.112051
H0515	nitinat	march	hatchery	-0.0193093	0.949006	1.19803	-0.145236	-5.89322	-2.72876	-2.38617	-1.26313	-0.0255317	0.199193	-0.70482	-0.594467	0.267315	-0.890673	0.186629	0.103144	0.0883294	0.0244502	0.0470539	-0.047462	0.0328128	0.2291	-1.7216	-0.0691116	-1.20041	1.27943	-0.210498	-0.0541918	0.270097	0.695687	0.161481	-0.855658	-0.580633	0.114602	1.5076	0.157899	-0.0607048	-0.642167	-2.04586	-2.72591	-0.183453	-1.06096	-0.211731	-1.50387	-0.0617477	-0.249658
H0516	nitinat	march	hatchery	0.010291	-0.144121	-1.25454	-0.189928	-4.0945	-2.14743	-2.998	-0.383792	0.131416	0.362708	-4.19731	-0.898445	0.0380814	-0.942491	0.168203	-0.0368568	-0.228201	0.210621	-0.0776501	-0.219283	0.167007	0.228364	-3.42056	-0.556125	-0.881862	-1.1003	-0.178387	-0.0525258	1.15952	0.962295	0.426336	-1.19495	-0.805466	-0.0462126	-1.45231	-0.120662	-0.379461	-1.27614	-3.06011	-2.74735	-0.235572	-0.476474	-0.318188	-1.18644	-0.462861	0.159376
H0517	nitinat	march	hatchery	0.0897141	1.66804	0.82849	-0.172851	-4.1885	-2.19362	-3.05031	0.110848	-0.127176	0.144465	-3.382	-0.878719	0.181712	-0.922866	0.127983	-0.0700693	-0.154172	0.110653	-0.0433372	-0.201594	0.163116	0.237896	-1.06498	-0.104928	-0.0516434	0.284832	-0.198815	-0.00673578	0.179807	0.387808	0.286297	-1.07369	-0.626167	0.157956	2.28803	0.279954	0.301726	-0.00816281	-2.62854	-2.54464	-0.519624	0.37461	-0.0465487	-1.67809	-0.274098	0.168772
H0541	nitinat	march	wild	-0.301456	1.69984	-0.292163	-0.56805	-2.64698	-1.4264	-1.59803	0.283805	-0.663424	-0.188206	-1.70011	-1.42801	0.557989	-0.702564	-0.15863	-0.619397	-0.0996479	-0.318758	0.215602	-0.35204	-0.205826	-0.212007	0.268763	-0.580154	-0.200832	-0.437196	-0.055982	-0.212361	-0.833447	-1.83908	-0.658707	-0.126322	-1.2094	-0.33466	0.605415	-0.194818	-0.469069	-0.412266	-0.290337	0.301886	-0.289556	-2.1576	-0.197799	-0.965511	-1.17576	0.658537
H0542	nitinat	march	wild	0.0502264	2.2003	0.498401	0.0162903	-4.0922	1.7952	1.52917	-0.548278	-0.225965	-0.166982	0.616383	-0.801344	0.291919	-0.518962	0.309777	-0.0297823	0.215254	-0.261348	0.00931129	-0.500077	-1.08515	-0.60187	0.694888	0.203	1.13835	0.230878	0.240735	-0.0247893	-7.06248	-5.49648	-5.20779	-0.0371264	-0.679415	0.0907593	1.06369	-0.446804	0.292068	0.657436	-0.146921	0.254196	-0.0216309	-2.80619	-0.031393	1.61285	-1.68058	-0.476362
H0543	nitinat	march	wild	0.376632	1.4648	1.2328	-0.186581	-0.96504	-1.10658	-1.79768	0.560857	-0.154089	-0.114879	-3.47347	-0.646143	1.75052	-0.324975	0.103699	0.118473	0.229066	-0.372837	-0.0627576	-0.118061	0.201423	0.313327	1.01387	-0.331781	1.21251	0.275227	-0.154375	0.215316	0.740768	-0.0299676	0.601402	-0.607595	-0.633526	0.134427	2.05174	0.358674	0.426759	-0.258016	-1.46154	-1.17195	-0.139301	-1.32586	-0.0311428	-0.532655	-0.538753	0.402474
H0544	nitinat	march	wild	0.232561	1.48252	0.775219	-0.232802	-1.23249	0.604872	-0.207838	0.836451	-0.28995	-0.297436	-4.56879	-0.979484	1.09979	-0.0470927	0.166636	0.0206011	0.319604	-0.192638	-0.153041	-0.455774	-0.263775	0.0182246	1.00206	-0.405014	1.45709	0.0588736	-0.0802219	0.051176	0.0548483	-0.594104	-0.0155762	-0.41915	-0.75562	0.12831	2.06925	0.415277	0.690726	0.630083	-1.40377	-1.09695	-0.24438	-1.26606	0.0799564	1.00572	-0.984487	0.165842
H0545	nitinat	march	wild	0.31604	1.50117	1.96374	-0.0532636	-0.825351	-1.06373	-0.769666	1.25733	-0.230191	0.200123	-1.27075	-0.88667	2.02731	-0.303845	0.267286	0.113153	0.0812119	0.18784	0.182083	-0.120373	0.221774	0.247428	1.01617	-0.118628	0.0547473	1.38235	-0.0517776	0.292186	0.667604	-0.655018	0.429801	-0.205625	-0.492927	0.326097	1.33396	0.323807	0.245256	0.0894628	-0.792175	-0.424699	-0.24725	-0.905308	-0.0467794	0.0547659	0.0201624	0.921984
H0546	nitinat	march	wild	0.482687	1.75257	0.614173	-0.118575	-1.83102	-1.56063	-2.25318	0.629243	-0.434019	0.283153	-2.40635	-1.17812	1.3264	-0.626206	-0.0142416	-0.524022	-0.262602	0.335646	0.00364577	-0.0882429	0.211632	0.0324357	0.607054	-0.240415	-0.645815	-0.922716	-0.600623	0.395204	0.0126242	-0.903713	-0.0457698	0.570944	-1.11538	-0.300983	1.9792	-0.253286	-0.074616	-0.24582	0.177744	-0.398542	-0.677904	0.787243	0.0544855	-0.919324	-1.42569	0.233971
H0547	nitinat	march	wild	0.00955077	1.0627	0.885733	-0.151086	-0.771059	-1.27407	-0.867647	0.723402	-0.342134	-0.100037	-1.88626	-0.892927	1.03993	-0.570398	0.0622268	-0.162154	-0.294792	0.0698201	-0.178552	-0.0784201	1.03567	0.814394	0.530351	-0.0711248	0.087924	-0.0969936	-0.374703	-0.0528617	0.0333199	-1.42943	-0.0163606	-0.553124	-0.824241	-0.137074	0.928043	-0.292014	-0.00362098	-0.0450495	-0.429797	-0.399156	-0.635925	-0.329252	-0.0174669	-1.12531	-0.501297	0.772085
H0548	nitinat	march	wild	0.129188	2.56608	3.31807	-0.134254	1.0098	-0.608019	-2.14762	0.987369	-0.270506	0.123337	-2.75423	-0.791211	1.63456	0.117068	0.354046	-0.114291	0.256669	0.126546	0.396678	-0.204627	0.336321	0.167734	0.876679	0.136012	0.240631	3.03671	0.226008	0.225345	-0.513189	-0.575862	-0.240896	-0.599125	-1.23948	0.249776	2.12765	0.448383	0.169228	0.570905	-0.806419	-0.094411	-0.334867	0.460001	0.327977	-1.08679	-1.09738	0.50087
H581	nitinat	april	hatchery	0.113842	1.65799	0.87175	0.0195593	0.846603	-0.976309	-0.767626	1.02488	-0.193906	-0.0224156	0.415737	-0.408756	-0.134632	-0.0524613	0.071775	-0.0058508	0.411608	-0.0842464	0.461132	0.108715	-0.014815	-0.000871101	0.172233	-0.122925	0.408186	1.82158	0.407564	0.246472	0.647705	0.597707	0.250659	-0.354958	-0.537309	0.271995	-0.489072	0.035119	0.0746946	-0.219667	-1.9324	-2.5881	0.216975	-1.00621	0.0353985	-0.164765	-0.926199	0.129548
H582	nitinat	april	hatchery	0.0939722	1.03894	-2.27205	0.0867252	-1.49591	-0.47517	-0.420741	-0.375657	-0.509927	-0.068897	-1.45196	0.28202	0.500929	-0.148012	0.120442	-0.0847689	0.307231	-0.390257	0.221932	0.101492	0.27767	0.332208	0.19152	0.165071	-0.675278	-2.50684	0.205439	0.0480342	0.775858	0.539738	0.413245	0.041085	0.383594	0.112483	-0.0950591	0.00794759	0.0100537	-0.181873	-1.22949	-1.56413	0.0691682	-0.150854	-0.0897861	-0.142669	-0.643388	0.217806
H583	nitinat	april	hatchery	-0.169948	1.32341	1.68285	-0.0164396	1.7152	-1.65545	-1.51996	1.62916	-0.181841	-0.0327199	-1.60124	0.0729541	2.4385	0.0857001	0.0341888	0.0273335	0.270153	-0.161606	0.445699	-0.334618	0.44741	0.244032	0.509539	-0.131589	-0.237005	2.00031	0.174291	0.0731907	1.51644	1.79688	0.844701	-0.588059	-0.49253	0.252424	0.674126	0.585623	-0.0101749	0.237806	-1.18834	-2.48686	-0.15553	-0.733009	0.0948602	-0.776683	-1.40039	-0.010307
H584	nitinat	april	hatchery	-0.49055	1.21958	1.4055	0.144374	-0.126874	0.148425	0.188572	0.617668	-0.0126746	0.11245	-1.55721	0.188011	-0.549677	0.0138812	-0.0801459	0.263554	-0.338164	-0.228376	-0.0297628	0.233926	0.544739	0.230413	0.549636	0.121983	-8.97932	1.34702	-0.203292	-0.11206	1.65409	1.9655	0.733434	0.298084	0.307397	0.139946	-11.9986	0.384544	-0.464916	-0.0800036	-2.30917	-1.43498	-0.263729	-0.139886	-0.199191	-0.235469	-1.26533	0.596123
H585	nitinat	april	hatchery	-0.242639	-0.106575	0.712792	-0.0846827	-1.11872	-2.10251	-2.6665	0.63616	-0.403734	-0.0121449	-0.789767	-0.118233	-2.06104	-0.00199316	-0.0100199	0.0508804	0.00558871	-0.170749	0.354778	-0.36233	0.151509	-0.00967269	0.0308034	-0.36871	-0.00733785	1.13086	-0.0557806	-0.0103093	0.768926	1.1082	0.590685	-0.135353	-0.380664	-0.0317977	0.385896	0.076584	-0.0433431	-0.28953	-1.12133	-2.20259	-0.487688	-3.11925	0.0163482	-1.27404	-0.573645	-0.196264
H586	nitinat	april	hatchery	-0.247237	0.768657	-0.39356	-0.0175343	0.364002	-0.633213	-0.822979	0.360436	-0.0556229	0.289243	-0.867585	-0.428453	0.340112	-0.12179	0.0539937	-0.13044	-0.0406882	-0.0179326	0.352154	0.0590458	0.835612	0.546163	-0.0857067	-0.434874	-1.6198	-0.492391	-0.185998	-0.16996	0.431335	0.209307	0.162064	0.393803	-0.431557	0.0488384	0.975012	-0.145352	-0.141524	-0.511559	-0.5876	-0.796331	-0.1945	0.132882	0.0383875	-0.729156	-1.18578	0.110381
H587	nitinat	april	hatchery	-0.120983	0.977547	0.6954	-0.0299215	-2.6078	-0.523442	-1.11023	-0.458467	-0.43789	0.106869	2.04015	-0.491475	0.467818	-0.165649	-0.0198127	-0.0636818	-0.436382	0.0387021	0.408956	0.0812523	0.934068	0.547559	-0.0337584	0.227437	-0.0302808	0.924728	0.100718	-0.256984	1.39152	1.04396	0.83682	0.0136103	0.462033	-0.120073	1.38468	0.730714	-0.27181	-0.24806	-0.306524	-2.19268	-0.312066	-0.257151	-0.19062	-1.81198	-0.635993	0.124393
H588	nitinat	april	hatchery	0.0396251	2.44853	2.67698	-0.176052	-0.392794	-1.2606	-1.01812	0.433133	-0.0762112	0.136958	-0.555936	0.360968	-0.230964	-0.167175	0.26256	-0.100841	0.153228	0.12454	0.209218	0.0172545	0.916294	0.716871	-1.27329	-0.0272742	-1.50259	2.68065	0.358183	-0.110251	0.774815	0.995917	0.605311	-0.578989	-0.659366	0.038865	2.09053	0.159272	-0.522341	-0.0564344	0.209609	-1.42807	-0.433468	-0.295758	-0.0136284	-0.617254	-1.01896	0.807287
H601	nitinat	april	wild	-0.130053	1.78702	1.57976	-0.110386	-2.91829	-0.400313	-1.05184	-0.165824	-0.274067	-0.310367	-2.03248	-0.131144	-0.152622	-0.321211	0.0188531	-0.0758814	-0.192476	-0.192254	0.152424	0.0514909	-0.0858533	-0.010982	0.634299	-0.0468893	0.0788153	1.30148	0.144716	-0.167189	-0.97454	-1.68457	-0.936943	-0.13506	-0.725819	0.215616	0.955443	-0.259794	-0.135632	-0.227203	0.152446	0.477725	0.0960382	0.159879	-0.102758	0.115984	-0.420317	0.657198
H602	nitinat	april	wild	-0.307032	0.188889	1.73462	-0.307839	-3.21193	-2.04676	-2.19259	-0.726713	-0.563809	0.0224424	-3.62578	-1.07274	1.32404	-0.529703	-0.121547	-0.431223	-0.302315	-0.191116	-0.105924	-0.165588	-0.0390756	-0.0196844	-0.194233	-0.725499	-0.95783	1.40728	-0.272452	-0.35193	-0.573763	-0.90331	-0.740849	-0.78621	-0.588303	-0.225394	-0.550151	0.0916801	-0.502449	0.0758456	-0.917304	-0.283057	-0.222064	-0.0561069	-0.123354	-1.16954	-0.980365	0.430805
H603	nitinat	april	wild	0.116845	0.259408	0.315055	-0.127933	0.65015	-0.483954	-1.46603	0.0803408	-0.112285	0.11321	-3.05124	-0.312792	1.37727	-0.152791	0.268658	0.330823	0.190562	-0.313977	0.394604	-0.06998	0.357731	0.458437	1.30603	-0.58295	0.923369	0.576019	0.0626779	0.261668	0.336147	-0.838032	0.00292468	-0.360198	-0.791529	0.323868	0.112494	0.439155	0.277187	0.261323	-1.15195	-1.03186	0.30596	-0.582733	0.0567888	-1.09047	-0.90718	0.629272
H604	nitinat	april	wild	-0.228204	-0.568097	1.41454	-0.152431	-0.295937	-1.95335	-2.39095	0.689727	-0.170338	0.4169	-0.774585	-0.0281218	1.39142	0.0115013	0.182396	0.113039	0.410121	-0.248247	0.24213	0.0367021	0.501533	0.219105	1.16404	-0.416268	-0.0801707	0.888865	0.131421	0.0642083	-1.23547	-1.65683	-1.06144	-0.893238	-0.843437	0.268471	-12.8978	-0.23718	-0.25148	-0.0300701	-0.570372	-0.168726	0.418462	0.116567	-0.00342228	-0.569541	-0.401613	0.996445
H605	nitinat	april	wild	0.0855421	-0.22632	0.70421	-0.413015	1.83058	-2.11097	-3.10389	0.855786	-0.596956	-0.170225	-0.827498	-0.510276	3.82602	0.343475	0.119202	0.132808	0.338583	-0.252618	0.39662	-0.610209	-0.125746	0.212178	0.387742	-0.550479	-0.443508	1.30359	-0.410376	-0.0116355	0.870357	-1.72763	0.062498	-0.228395	-0.101049	0.0942951	-1.05063	0.161442	0.325858	0.431485	-1.34592	-0.618473	0.129388	-1.75407	-0.109847	-1.78768	0.267284	1.0206
H606	nitinat	april	wild	-0.526726	0.151253	1.17291	-0.0489186	-1.93412	-1.36245	-1.58832	0.0841092	-0.0608996	0.244681	-1.01305	-0.569993	-0.257773	-0.209245	-0.0468488	-0.0170432	0.274118	-0.0202569	0.409318	-0.201023	0.489295	0.289868	0.392812	-0.216512	-0.42838	1.373	-0.317864	-0.227441	-1.45099	-1.58117	-1.28355	-0.749399	-0.531261	-0.124525	-0.537285	-0.293799	-0.445194	0.485167	1.10213	0.796339	-0.262253	0.795099	0.0821398	-1.20579	-1.08666	0.512559
H607	nitinat	april	wild	-0.370867	0.327416	-0.32259	-0.22465	-0.865322	-0.130195	-1.3637	0.621781	-0.022904	0.102209	-2.93087	-0.964569	-0.725489	-0.258421	0.0255736	-0.0843416	0.337526	0.11381	-0.190241	-0.233199	0.640257	0.225868	1.12732	-0.0327901	0.262283	-0.664646	-0.460868	-0.0309126	-0.576452	-0.882802	-0.666729	-0.399113	-0.783273	-0.298615	0.804209	0.00571071	-0.272862	-0.251405	-0.652778	-0.394353	-0.214645	-1.57144	-0.113857	-0.953864	-1.67484	-0.0280442
H608	nitinat	april	wild	-0.0961881	1.88224	0.542084	-0.425344	-3.2528	-1.32589	-2.43081	-0.0996526	-0.013142	-0.0930142	-3.55979	-1.05983	0.621522	-0.153844	0.298693	-0.00437696	0.500896	0.302843	0.03471	-0.501949	0.320325	0.271609	0.229813	-0.372225	0.263175	0.665733	0.24867	0.0655865	-1.4963	-1.88158	-1.21706	0.10611	-1.00911	0.0232508	0.299729	0.167965	-0.0362157	0.0711645	-0.590765	0.342603	-0.134063	-1.76606	-0.0419165	-0.941417	-0.140826	0.660723
H666	nitinat	may	hatchery	0.579959	2.26672	2.15798	-0.169758	0.671623	-0.471684	0.719601	-0.037253	-0.141357	-0.161288	-2.20278	0.420893	-0.781478	0.58595	-0.0804504	0.344843	0.0862292	-0.15305	0.375947	0.164238	-0.0139857	0.0965415	-0.64524	0.135366	-1.49899	2.75169	0.322944	-0.0462819	1.5509	0.619253	1.26594	0.0869741	-0.857887	-0.000269525	0.923853	0.855136	-0.0379358	0.65206	-0.828732	-1.06302	0.399891	0.533016	-0.161917	0.940284	-0.582072	1.02487
H667	nitinat	may	hatchery	0.172071	1.6505	1.73849	-0.23036	2.13698	-0.743164	-0.43001	0.398782	-0.741875	-0.540422	-2.18397	-0.0757084	0.787074	0.386072	-0.339965	-0.355058	0.450981	-0.478679	0.184647	0.0194274	-0.175583	0.0514318	0.223516	-0.319555	-0.514355	1.74893	0.0771197	-0.0459288	1.51602	1.71303	1.10491	0.393537	-0.49909	0.018728	0.764295	0.377999	0.0147775	-0.135116	-1.11699	-2.72452	-0.474794	-0.325345	-0.112961	-0.553289	-1.50656	0.292072
H668	nitinat	may	hatchery	0.0691005	1.45792	1.30551	-0.04393	1.0066	0.400782	0.0439406	0.66635	-0.623538	-0.464313	-1.25016	0.582371	0.0374339	0.495204	-0.266826	-0.245359	0.322662	-0.248858	0.0573249	-0.0591243	-0.143801	-0.0930391	0.21323	0.299589	-8.3784	1.40799	0.0144176	-0.030524	0.654449	0.43785	0.32051	0.772504	0.34963	0.124217	-9.62306	0.0390713	0.0858111	-0.327563	-1.02554	-1.65855	-0.161266	-0.894112	0.106124	-0.488141	-1.5289	0.22562
H669	nitinat	may	hatchery	-0.247335	0.679196	2.75738	-0.166486	0.55296	-0.950791	-0.568922	0.549014	-0.387122	-0.31908	-1.96016	0.0935417	-1.24639	0.574775	-0.350411	-0.116068	0.47071	-0.497169	-0.0149433	-0.417094	0.116478	-0.0150995	0.663575	-0.0391571	-0.808382	1.99109	0.180461	-0.459916	0.567787	0.350723	0.185318	-0.394922	0.058334	0.131637	0.669812	-0.463234	-0.108174	0.229682	-1.09105	-0.547272	-0.384785	-0.686753	0.0661491	-0.147834	-0.242283	1.07065
H670	nitinat	may	hatchery	0.0432984	0.477663	1.13086	-0.108736	1.19818	-0.287435	0.406388	0.961758	-0.740467	-0.543792	-1.31069	-0.221502	-0.383199	-0.254521	-0.385563	-0.487724	0.227955	0.215617	0.0229857	-0.127043	-0.0211963	-0.106098	0.798715	0.0923908	-0.314752	0.877252	0.0366931	0.355825	0.90925	1.20983	0.764243	1.21282	-0.149809	-0.14301	1.61567	0.39366	0.0974957	-0.309161	-0.401541	-1.51481	-0.966746	-0.67507	-0.0466156	-0.472745	-1.23097	-0.171647
H671	nitinat	may	hatchery	0.0672491	0.2591	2.1878	-0.169652	1.01545	-0.261364	0.0111459	-0.183557	-0.264964	-0.388132	-2.92711	0.658871	0.371164	0.390917	-0.240604	-0.227166	-0.0264628	-0.00556954	0.192891	0.298474	0.401992	0.196771	0.645636	0.084818	-1.82979	2.25245	-0.194633	0.0846712	1.78939	2.34537	1.21217	-0.235083	-0.623567	-0.0709546	1.58321	0.534477	-0.133206	0.236143	0.269863	-1.73564	-0.197199	-0.189761	0.0385182	0.132412	-2.01885	-0.035574
H672	nitinat	may	hatchery	0.2799	1.07826	-0.0620775	-0.0302309	2.33888	0.580121	0.737243	1.36127	-0.251939	-0.353613	0.980511	0.232106	0.157392	0.466185	-0.0164176	-0.130965	0.0553443	0.244868	0.209579	0.126134	-0.118307	-0.0758016	0.456882	0.26227	-1.07346	-0.598236	-0.0522169	0.289357	-0.108628	0.0131737	0.164806	-0.138802	-0.282874	-0.11761	1.38577	0.0834269	0.115988	0.00670284	-0.890399	-1.08044	-0.190889	-0.364928	-0.0201561	-0.792827	-1.42864	0.116159
H673	nitinat	may	hatchery	-0.38026	2.00136	2.32931	-0.328487	1.17479	-0.368939	-0.738878	0.765421	-0.521676	-0.295922	-0.0978172	-0.228915	0.348525	0.545082	-0.229858	-0.546337	0.462963	0.00238439	0.19925	0.0478694	0.234436	-0.0129089	0.468284	-0.056258	-0.903752	2.37461	0.00463927	-0.0634613	0.703917	0.92762	0.606396	-0.314576	-1.15962	-0.203267	0.795313	0.499039	-0.149682	-0.020917	-0.979258	-0.661589	-0.663746	-0.81417	-0.108427	0.238353	-1.95394	0.220023
H676	nitinat	may	wild	-0.185312	0.960848	-0.043187	-0.0323215	0.930109	-0.05366	-1.07423	0.64089	-0.429008	0.163774	-1.6613	-0.171031	1.18984	-0.162575	-0.0348322	-0.238649	-0.00222947	0.027753	0.452606	0.184148	0.325996	0.288256	0.507549	-0.51322	-0.425578	0.416767	0.198053	0.0698656	-0.570859	-1.37442	-0.800141	-0.527298	-0.491042	-0.0458086	-1.62594	-0.0766348	-0.337436	-0.187246	-0.467334	-0.797002	0.203195	-0.973867	0.00921319	0.507282	-1.38503	0.578838
H677	nitinat	may	wild	-0.0468954	0.940009	0.296764	-0.15022	2.59923	-1.60238	-1.76847	1.82323	-0.0976685	-0.120949	0.767336	-0.739384	1.87104	-0.299131	-0.0116013	-0.271176	-0.16939	-0.231544	0.406875	-0.165395	0.10056	0.291811	1.11221	-0.706975	0.488659	0.293978	-0.160046	0.0241288	0.538883	-0.29338	0.169428	-0.57253	-0.891103	0.268917	-0.376095	0.249985	-0.201125	0.139474	-1.0958	-1.18669	-0.237863	-0.838529	0.0406706	-1.44467	-0.835899	0.606145
H678	nitinat	may	wild	0.107979	1.00878	0.054294	-0.179595	1.91775	-0.539782	-1.01242	1.7728	-0.404479	0.0177558	0.437247	0.12649	2.1426	0.00100497	-0.0824687	0.140443	-0.28601	-0.259884	0.194144	-0.195824	0.0214399	0.181691	0.462422	-0.380187	1.22859	-0.0556945	-0.306417	0.210611	0.482107	-0.0359419	0.368566	-0.540333	-0.818243	0.160541	1.0011	0.283485	0.000139538	-0.44121	-0.0282455	-1.43933	0.0205694	-0.130687	-0.271972	-0.493223	-0.241722	0.774438
H679	nitinat	may	wild	-0.32937	0.178584	1.33571	-0.208069	-1.06413	-2.36238	-3.4185	-0.83127	-0.530023	0.0248543	-0.997484	0.204003	0.217862	0.0584526	-0.0571426	0.0964284	-0.282058	-0.526504	0.23765	-0.511196	0.130168	0.27242	0.724315	-0.638948	0.829175	0.828748	-0.160325	-0.386766	-0.826705	-0.715362	-0.791128	-0.628327	-0.333481	-0.0273009	-12.4884	-0.8014	-0.121462	-0.136041	-0.807815	1.05698	0.0961052	-1.45647	-0.119706	-1.07447	-0.215984	1.06323
H680	nitinat	may	wild	0.00478292	-0.958662	0.299619	-0.316144	2.33155	-2.71118	-3.13232	2.04406	-0.45033	0.0172823	0.128827	-0.482214	2.34841	0.0645037	0.0278217	-0.0502705	0.295178	0.033051	0.405025	-0.203693	0.316013	0.317745	0.875016	-0.557767	0.806286	0.630571	-0.188407	0.197537	1.71344	1.28429	1.04997	-0.303383	-0.934729	0.0490121	0.0520467	0.69348	-0.0233828	0.164154	-0.667505	-0.580983	-0.101506	-0.863302	0.0712346	-1.24088	-1.48561	0.662137
H681	nitinat	may	wild	-0.226053	0.475143	-0.138793	-0.0574099	0.826196	-2.1606	-3.12613	0.638635	-0.561087	0.102881	-4.04368	-0.338758	0.757158	0.00577636	-0.038141	-0.142947	0.077131	-0.146409	0.444941	-0.231212	0.701815	0.468713	0.374497	-0.554429	-0.994218	-0.194318	-0.236972	-0.252375	-0.98071	-0.885872	-0.827142	-0.153352	0.143968	0.0198763	NA	-0.634674	-0.0858242	0.304775	-0.60391	0.793135	-0.00215762	-0.437537	0.0567146	-1.34039	-0.395339	0.487151
H682	nitinat	may	wild	-0.557051	0.252489	-0.221807	-0.160656	2.54402	-2.88653	-3.96025	-0.258559	-0.84401	-0.149862	-5.00473	-0.67742	2.48378	-0.360389	-0.327932	-0.268051	-0.43539	-0.503235	0.380989	-0.457927	0.639482	0.461574	0.252975	-1.14267	-1.43162	-0.367693	-0.355546	-0.622078	0.1586	-1.08284	-0.448878	-1.38822	-0.707031	-0.200277	-1.66926	-1.03059	-0.693091	-0.151521	-1.25913	-0.251753	-0.288049	-0.648244	-0.134813	-1.9713	1.67744	0.95298
H683	nitinat	may	wild	-0.446331	2.0031	0.642334	-0.162143	2.02082	-2.38506	-2.80082	0.403327	-0.756966	0.0334759	-3.8174	-0.900519	1.49704	-0.112577	0.141765	-0.307281	-0.0803583	0.220897	0.540652	-0.0567583	0.596572	0.53181	0.380589	-0.509658	-0.254916	0.647295	-0.230046	-0.338582	-1.98307	-1.90772	-1.76809	-0.485879	-0.902606	-0.230282	-0.136287	-0.636432	-0.400592	-0.146769	-0.149406	-0.166109	-0.19624	-1.35093	-0.255924	-1.89394	-0.367356	0.582537
H0091	quinsam	january	wild	-0.0769628	2.31388	-2.88481	0.00815878	-7.34353	1.22021	1.18349	-3.59753	-0.179221	-0.122354	0.228856	-0.435367	-2.23084	-0.408906	0.148768	-0.154229	-1.02944	-0.299952	-0.322908	0.327931	-1.11222	-0.690821	-1.77499	0.0960584	-1.09177	-3.15623	0.516443	0.0906935	-4.94625	-3.69336	-3.56024	1.08881	0.448053	-0.465629	-0.523493	-0.565727	-0.19841	-0.489487	-1.07397	-1.97051	0.0810251	-2.35982	-0.4558	0.733761	-0.967384	-1.40043
H0092	quinsam	january	wild	-0.179866	2.27828	-1.48816	0.07797	-8.29305	0.721854	1.14428	-3.27072	0.148143	-0.0738339	-0.324976	-0.605899	-0.283727	-0.584358	-0.0359033	-0.102653	-0.346015	0.0597706	-0.518819	0.195898	-0.650162	-0.643454	-2.62295	0.486709	-0.107539	-2.36502	0.418612	-0.13932	-3.14074	-1.94619	-2.2091	-0.0940933	0.373839	-0.203315	0.242263	-0.336157	-0.300226	-0.919562	-1.76824	-2.40255	-0.159178	-1.49145	-0.25182	0.456699	0.483945	-0.773379
H0093	quinsam	january	wild	0.16009	2.03799	-0.455191	0.159348	-7.09419	0.929878	0.797617	-3.36744	0.405163	-0.0732822	-0.312021	-0.269616	-1.36859	-0.187479	0.0995548	0.0375006	-0.114286	0.333742	-0.60977	0.466975	-0.503819	-0.406767	-1.95883	0.74961	0.0722734	-1.57259	0.240247	0.267097	-3.26468	-2.57035	-2.44859	1.13775	0.518044	-0.0832861	0.54148	0.00143002	-0.384308	-0.730983	0.108667	-2.29225	0.0840122	-1.44914	-0.207143	0.925105	1.39312	-1.03643
H0094	quinsam	january	wild	0.421194	1.45661	1.89357	-0.0243927	-6.47898	0.0778959	0.710645	-1.60764	0.441316	0.147959	-1.60181	-0.492021	-0.33329	-0.114413	0.192894	0.063098	-0.308756	0.107298	-0.556289	0.510695	0.0747017	-0.0672023	-0.946972	0.47396	-0.0499311	-0.00326631	0.521447	0.382522	-2.11333	-0.825028	-0.991993	0.179967	0.221726	-0.289784	1.932	0.234547	0.232759	-0.870739	0.0848458	-3.20723	0.0432317	-0.906691	-0.25874	0.583349	1.47748	-1.10008
H0095	quinsam	january	wild	0.30476	0.682402	-1.02164	-0.109539	-7.20495	1.25767	1.01852	-2.38193	0.197439	0.0327687	0.453543	-0.627988	0.613474	-0.139801	0.0938445	-0.0141445	-0.480563	0.637928	-0.618542	0.355972	-0.904944	-0.528366	-0.592282	0.625756	0.17971	-2.72378	0.424356	0.64996	-4.67435	-2.94375	-3.0567	1.38166	0.44286	-0.388645	0.704417	0.0585491	0.138232	-0.462797	0.120764	-1.06974	-0.0104969	-1.89337	-0.165479	1.35335	1.6344	-1.51591
H0096	quinsam	january	wild	0.27079	1.60206	0.342842	0.0871762	-9.42104	1.43214	1.46912	-2.50374	0.350173	0.00875676	-4.10537	-0.520582	-0.568988	-0.194033	0.0236597	0.132856	-0.0144652	0.504405	-0.888144	0.560673	-0.490471	-0.314784	-1.58359	0.832556	0.365274	-2.14933	0.287792	0.0457419	-5.78906	-3.04258	-3.49225	0.712786	0.365928	-0.339599	-9.80115	0.115298	0.3847	-0.549359	-1.27841	-1.81049	0.0849412	-1.90114	-0.176903	1.45671	1.32556	-0.939771
H0097	quinsam	january	wild	-0.0157083	-0.660872	0.670525	0.0103768	-5.38177	0.69412	0.756854	-0.702661	0.880511	0.249882	-0.793703	-0.0323394	-0.279489	-0.0771202	0.430163	0.542444	0.133003	0.320234	-0.175011	0.438896	0.313305	0.0587158	-0.237833	0.554948	-0.889202	0.0342552	0.127091	0.253884	-1.86003	-1.41123	-1.15791	0.0351724	0.0665148	-0.168613	-1.23891	0.0947252	-0.125309	0.204635	1.34232	-2.36113	0.537659	-1.37216	0.00502102	1.01049	1.43612	-0.607977
H0098	quinsam	january	wild	0.335957	2.47462	0.654747	0.153803	-5.26565	1.1219	0.670183	-0.31365	-0.48562	-0.0500164	1.93338	-0.580295	0.124383	0.116142	0.494769	0.387955	0.207682	0.506484	-0.876937	0.118769	-0.651966	-0.450425	0.748153	0.790178	1.92239	-0.506248	0.737456	0.450872	-3.51838	-2.6088	-2.47371	1.7147	1.21451	0.215497	0.915207	0.70041	0.536913	0.733242	-0.783813	-0.797935	0.0285368	-0.377892	-0.137339	0.277081	1.32755	-0.887905
H0121	quinsam	january	trad_lg	0.290505	3.18908	-0.72872	-0.107663	-2.97825	-0.0645982	0.315933	-1.16545	-0.0993608	0.0236178	-2.83253	-0.368934	-0.383945	-0.154887	0.177136	-0.0954893	-0.253252	-0.0889817	-0.416246	0.881456	-0.0524704	-0.0314587	-4.38212	-0.463719	-1.12383	-1.65789	0.737376	0.233496	-0.94557	-0.00680346	-0.0790402	-0.827491	-0.26672	-0.523742	1.09601	-0.644989	-0.0836944	-1.8145	-2.21125	-2.83866	0.126829	-2.63436	-0.260971	0.237973	-0.584555	-0.10794
H0122	quinsam	january	trad_lg	0.11405	2.29705	-0.656082	-0.0538483	-6.34065	0.256306	0.121349	-1.35329	0.205813	-0.256309	-0.509734	-0.114396	0.318806	-0.176792	0.0687104	0.025822	-0.0439585	-0.264453	-0.451411	0.269637	-0.0640557	-0.119919	-6.88459	-0.00530109	-0.753567	-1.78682	0.218949	0.0934105	-1.35762	-0.785626	-0.599815	0.183097	-0.189166	-0.168665	0.421663	-1.00409	0.157297	-1.49287	-1.82316	-3.17813	0.0703003	-2.73851	-0.219123	0.405949	0.304618	-0.49944
H0123	quinsam	january	trad_lg	0.261527	1.69969	-0.0484163	-0.0927429	-8.31475	0.593952	1.02308	-2.84767	0.248388	-0.278392	-2.88418	-0.184859	0.313098	-0.155177	-0.147512	0.140108	-0.421323	-0.152663	-0.888623	0.428733	-0.780276	-0.655094	-7.55171	0.604295	-0.0689941	-1.20568	0.266819	-0.0143639	-1.96805	-0.825964	-1.00723	0.453783	-0.133272	-0.580074	1.40589	-0.771905	-0.0533187	-0.634449	-1.7202	-2.84323	0.115709	-1.92473	-0.57381	0.019546	0.469546	-0.977714
H0124	quinsam	january	trad_lg	0.538546	1.36079	-0.442101	-0.0286722	-9.15145	0.0892206	0.0684779	-1.95677	0.460664	-0.0281686	-7.14008	-0.238385	-0.728813	0.140956	0.264702	0.233923	0.221106	0.207456	-0.570289	0.738544	-0.232988	-0.174853	-6.38192	0.115415	-1.57714	-1.81074	0.529208	0.378618	-1.49784	-0.857937	-0.617176	0.136494	-0.232937	-0.302698	0.914112	-0.541494	0.346718	-1.21604	-1.85545	-2.8778	0.228496	-2.68566	-0.204443	0.794637	0.63178	-0.726621
H0125	quinsam	january	trad_lg	0.417175	1.01973	0.385712	-0.0897122	-4.90781	-0.258458	0.522019	-2.47611	0.313747	0.123093	-2.76865	-0.445142	-0.612098	0.0304493	0.0740079	0.156537	-0.332177	0.467425	-0.443908	0.54669	0.460229	0.514349	-5.1946	-0.247284	-0.840024	-1.65518	-0.164504	-0.0241506	-1.2268	-0.672901	-0.653701	-0.783764	-1.26908	-0.307368	0.472012	-0.949148	-0.172347	-1.45603	-1.77756	-2.38989	-0.00117074	-1.65297	-0.173958	0.0442157	0.794664	-0.300492
H0126	quinsam	january	trad_lg	0.350373	1.80464	1.20004	-0.0447777	-7.50414	-0.54532	-0.302121	-2.9648	0.447278	-0.208313	-0.250247	0.141405	0.221914	0.0290626	0.0823967	0.178483	0.156634	0.315819	-0.604438	0.323409	-0.153464	-0.0394137	-7.2672	0.363844	-0.279293	-0.550376	0.337691	0.137615	-1.2589	-0.311172	-0.521878	-0.0315921	-0.0784252	-0.311781	2.24382	-0.0754321	0.205789	-0.84451	-1.79774	-3.18409	-0.0949293	-1.76751	-0.309315	0.36202	0.964688	-0.147352
H0127	quinsam	january	trad_lg	0.534064	2.14635	0.435523	0.0919989	-7.64573	0.738699	0.848249	-2.11118	0.475385	-0.0743326	-3.2027	0.088361	-1.6389	0.217906	0.257313	0.217266	-0.104536	0.622132	-0.416227	0.626006	-0.17831	-0.0780495	-7.50128	0.583509	-1.12261	-0.870144	0.241585	0.450611	-0.705239	0.197855	0.00016713	0.551598	0.076753	-0.0402366	0.88244	0.18895	0.448758	-1.03933	-2.87308	-3.24231	0.275489	-3.46505	-0.0786451	0.796761	-0.380204	-2.32497
H0128	quinsam	january	trad_lg	0.283087	3.03177	0.406759	-0.0194936	-5.52175	0.736624	0.890013	-0.397704	-0.267957	-0.364072	2.60306	-0.00711924	-1.57403	0.0625583	0.154928	0.0285462	-0.0207222	0.351045	-0.389025	0.312339	-0.238827	-0.408736	-5.75508	0.860772	-0.579648	-0.783745	0.48648	0.118307	-0.819613	-0.0819886	-0.191033	1.14208	0.677769	-0.459311	1.11881	0.106491	0.0699665	-0.955262	-1.32182	-1.7255	-0.143091	-1.56946	-0.466917	-0.0269153	-0.069099	-1.2565
H0241	quinsam	february	trad_lg	0.0986878	2.51219	-1.59963	-0.20946	-7.68123	0.463015	-0.253729	-2.01855	0.152503	-0.0180749	-1.45113	-0.106625	-0.59497	-0.245753	0.1589	-0.0294433	-0.309929	-0.48939	-0.431426	0.422228	-0.412875	-0.297245	-7.36148	-0.161714	-0.805504	-2.19689	0.770582	-0.320275	-1.3406	-0.512351	-0.455415	-0.78274	-0.382037	-0.26892	-0.433597	-0.349342	-0.15701	-1.11371	-2.97289	-2.8346	0.164107	-4.19399	-0.294761	0.0453156	0.145675	-0.491711
H0242	quinsam	february	trad_lg	0.161056	1.06199	0.0168481	0.130737	-7.26647	1.18039	0.695424	-1.88511	0.288486	-0.00404145	0.377051	0.0900444	-0.278061	-0.368139	-0.0191805	0.0693566	-0.00232732	-0.206884	-0.5486	0.46552	-0.422167	-0.186461	-5.77224	-0.201219	-0.565263	-1.15269	0.0052363	0.12027	-0.878235	-0.521775	-0.511184	-0.130869	-0.103844	-0.0694187	0.632622	-0.154669	-0.0407935	-0.678914	-2.24114	-2.82326	0.235322	-2.32776	-0.187781	0.94162	1.15941	-0.31464
H0243	quinsam	february	trad_lg	3.52605	3.72852	5.42459	0.164319	-1.09877	2.37285	2.2296	3.49518	3.02974	3.2479	3.20651	2.00961	1.10407	1.62793	3.68714	2.54501	2.68728	3.20632	2.22403	3.78956	2.64367	2.44994	2.05202	3.10635	2.88928	3.64638	3.48422	3.72356	2.19429	1.46655	3.43704	3.45547	2.90505	2.62682	-4.9793	4.08248	2.4547	1.22215	0.190177	-1.0105	2.34798	0.309151	2.76171	2.86655	4.79498	1.66807
H0244	quinsam	february	trad_lg	0.543315	0.865497	2.08813	0.228414	-3.8105	1.18022	0.908301	-1.10858	0.645795	0.267947	-1.18754	0.546362	-0.0391545	0.240583	0.356846	0.412239	-0.036498	0.378407	-0.169746	0.76501	-0.0121322	0.00238445	-4.30554	0.620522	-0.886954	0.00449606	0.411195	0.185986	-1.03953	-0.198433	-0.338925	0.519574	0.17559	-0.224006	1.40094	-0.00143273	0.170698	-0.73157	-1.43586	-2.56762	0.483588	-2.06212	-0.0161234	0.337588	1.58011	-0.643674
H0245	quinsam	february	trad_lg	0.0397451	-0.347217	0.700475	-0.240997	-4.89583	0.0331137	0.0869507	-0.693966	0.26227	0.194704	-2.02438	-0.0542176	0.487322	0.094676	0.36776	0.310529	-0.159497	0.2045	-0.382689	0.00146894	0.0517961	0.0162488	-3.42916	0.208239	-0.600849	-0.70444	0.248763	0.282256	-0.980389	-0.0392742	-0.338533	-0.0762741	-0.596742	-0.2568	-0.904759	0.0335504	0.00895869	-0.376386	-0.245396	-2.52558	0.206046	-1.68443	-0.209737	-0.209303	1.27191	-0.485504
H0246	quinsam	february	trad_lg	0.443107	1.39855	0.791594	0.171388	-5.67356	0.572845	0.786049	-1.15855	0.787901	0.43907	-2.02444	0.40346	3.09997	0.16947	0.390108	0.504208	0.136919	0.513855	-0.338928	0.557057	0.13192	-0.0250247	-4.78197	0.434921	-0.23119	-0.533234	0.451491	0.32179	-0.535244	0.106925	-0.0189512	0.540983	0.125487	0.0552165	-9.26401	0.691158	0.269309	-0.693316	-0.855783	-2.601	0.518445	-1.86704	-0.0910594	0.494774	0.721686	-0.928377
H0247	quinsam	february	trad_lg	0.314083	1.77615	-0.186114	0.150657	-2.96969	0.353116	-0.0247494	-0.116488	0.401231	0.380818	0.423469	0.426773	-1.01231	0.0415164	0.148373	0.22575	-0.256356	0.649554	-0.332139	0.487325	0.128681	0.0915795	-3.34526	0.269907	-0.933608	-2.00382	0.230448	0.501057	-0.293781	0.25804	0.14168	1.27153	0.0224364	-0.0532075	1.57378	0.307112	0.167211	-1.07269	-1.45369	-2.05564	0.148826	-1.65102	-0.270806	0.278201	1.26021	-1.23895
H0248	quinsam	february	trad_lg	0.39058	3.28767	3.02613	0.0969237	-4.96301	0.762426	0.599472	-1.3151	0.279482	0.0399812	0.419729	0.0116496	0.0397939	0.110595	0.168817	0.233033	-0.326709	0.562987	-0.62838	0.452399	0.19476	0.27795	-3.71438	0.478466	-0.603671	1.41722	0.154124	0.0798596	-0.292626	0.665484	0.386202	-0.804866	-0.334692	-0.196925	1.32321	0.122088	0.117194	-0.836567	-0.0343742	-2.69245	-0.205866	-1.48574	-0.291424	-0.0822635	-0.241025	-0.1135
H0271	quinsam	february	wild	0.387523	2.46417	-1.85676	0.105464	-8.72779	1.8337	2.24609	-3.17482	0.0414378	-0.102733	-1.46655	0.144802	-1.06882	-0.00586386	0.152896	-0.0283563	-0.303183	-0.24709	-0.745323	0.508566	-0.793902	-0.394459	-4.91616	0.298611	0.41964	-2.24555	0.761693	0.127797	-3.53563	-2.53149	-2.39026	1.07825	0.739852	-0.189489	NA	-0.58863	-0.137725	-0.441639	-2.07069	-2.23245	0.664083	-2.22108	-0.19538	0.975022	0.876202	-0.606364
H0272	quinsam	february	wild	0.439395	2.47036	-0.358898	0.130414	-7.28455	1.55088	0.954282	-1.42535	0.197828	-0.234499	-0.355093	0.24825	0.862853	0.397549	0.195109	0.176828	0.0819951	-0.0583438	-0.363066	0.394726	-0.585435	-0.300208	-1.06712	0.343647	-0.229118	-1.09198	0.179687	0.0932142	-1.46164	-0.239263	-0.560487	0.245823	0.15859	-0.118389	1.13801	0.112268	0.265976	-0.442677	-1.52537	-3.32945	0.418124	-1.45691	0.0191602	-0.312752	0.882486	-1.06864
H0273	quinsam	february	wild	0.474721	1.54562	-0.155167	0.248574	-7.90885	1.5876	1.36194	-1.2298	0.168952	-0.207681	-2.97193	0.482886	-0.204478	0.287905	0.349593	0.19809	0.075944	-0.0379968	-0.0347288	0.534709	-0.659066	-0.44769	-2.34763	0.775132	0.525902	-0.683281	0.520808	0.434175	-3.93667	-3.07283	-2.97945	1.46592	1.46587	-0.0334222	0.59907	-0.178459	0.151072	0.38704	-1.75048	-1.51585	0.623325	-1.22873	-0.0497133	0.953584	0.263804	-1.52025
H0274	quinsam	february	wild	0.783855	1.44327	-1.37077	-0.149495	-6.20014	0.633836	0.192904	-0.869241	0.0303019	-0.375552	2.08123	-2.08913	0.282592	0.632146	0.41265	0.576	-0.367899	0.303517	-0.897518	-0.258142	-1.23733	-0.447673	0.393643	0.370584	1.5796	-3.28282	0.0135407	0.455344	-5.09359	-4.84773	-4.08672	2.01123	0.613956	-0.106211	1.885	-0.49945	0.219912	1.36231	0.183529	1.4136	0.61625	0.108714	-0.114594	1.27704	0.973901	-1.61824
H0275	quinsam	february	wild	0.167212	1.07638	-0.604249	0.133208	-5.9824	1.604	1.62052	-0.769446	-0.160811	0.0464255	1.97308	-0.394136	0.0296893	-0.00134006	0.186517	0.0146396	-0.220527	0.528064	0.239014	0.741638	0.0189879	0.00730241	-4.94329	0.100676	-0.324072	-2.0049	0.121139	0.383713	-4.76488	-3.16102	-3.37277	0.593323	0.765398	-0.235536	1.52204	-0.280826	-0.150448	0.00197935	-1.0156	-0.153397	0.37197	0.557501	0.206502	0.432143	-0.114279	-0.464466
H0276	quinsam	february	wild	0.14944	1.96758	-1.33747	0.115728	-6.54496	2.05474	1.22181	-1.59232	0.0226464	0.173364	-0.344013	-0.684868	-0.931301	0.00450907	0.00909229	-0.027055	-0.430251	0.633942	-0.581835	0.798781	0.138414	0.0349855	-5.64737	0.081917	-0.787737	-2.93877	-0.50387	0.124479	-4.59935	-3.0794	-3.18667	0.17351	0.345313	-0.518425	0.254062	-1.39761	-0.31541	0.29522	-1.79648	0.802497	0.457581	1.67854	0.0995358	0.631411	0.433033	-1.24373
H0277	quinsam	february	wild	0.508014	1.87583	-0.275936	0.283284	-10.0159	2.54902	2.33699	-3.27167	0.555565	-0.183686	-3.44238	0.981564	0.324975	0.465901	0.426626	0.403559	0.133774	0.604467	-0.662122	0.685006	-0.684868	-0.431612	-2.37079	0.810177	1.03332	-1.68917	0.509391	0.442097	-4.41416	-3.201	-3.13406	0.692432	0.667104	-0.0081097	1.33955	0.236912	0.332986	0.488238	-1.77147	-2.6712	0.731387	-1.8081	0.0773971	1.17802	1.10671	-1.70236
H0278	quinsam	february	wild	0.55824	2.6438	-1.45982	0.223013	-8.10313	1.73309	2.25889	-0.428154	0.231456	-0.184369	0.833105	0.162793	-0.651902	0.539481	0.634636	0.425803	0.211967	0.764906	-0.829858	0.669145	-0.804408	-0.46831	-1.83197	0.56984	1.12899	-1.78129	0.640551	0.618208	-3.29778	-2.53634	-2.21589	1.02548	0.0473561	0.0250455	-11.9489	0.613103	0.36202	0.715642	-1.89343	-1.85183	0.613542	-0.878359	0.020863	1.25871	0.33058	-1.29958
H0551	quinsam	march	trad_lg	0.0598798	2.02207	0.733978	-0.369789	2.35262	-1.01925	-1.01557	0.987129	-0.278381	-0.341215	0.546705	-0.326109	0.383807	0.042912	0.208848	0.0550799	0.0658408	-0.415113	-0.383479	0.305494	-0.43391	-0.192593	0.0663964	-0.813528	-0.237747	1.02942	0.215372	0.0237633	0.423703	0.726121	0.715584	0.647488	-0.241527	-0.152886	0.279855	-0.0348447	-0.19044	-0.489828	-1.92976	-1.18915	0.124113	-3.98853	-0.0531029	-0.506402	-1.27834	-0.627038
H0552	quinsam	march	trad_lg	0.158581	1.35528	0.0755655	0.0550916	1.61248	0.0599755	-0.779172	0.353224	-0.062818	0.0135774	-0.0396893	0.0917287	0.631126	0.261323	0.0174179	0.124439	-0.217565	-0.175854	-0.574975	0.74479	0.0284025	0.155852	0.504312	0.0487259	0.772267	-0.684551	-0.196874	0.0906388	0.276971	0.181858	0.348497	0.302923	-0.237994	-0.062053	0.291094	-0.148433	-0.0228706	-0.271017	-1.32884	-2.39215	0.24255	-1.9281	0.0294206	-0.0199084	0.989808	-0.898552
H0553	quinsam	march	trad_lg	0.210766	1.57435	-0.903451	-0.0916477	-3.5253	-0.118862	-0.967431	-0.349087	0.215249	-0.00124822	-4.9162	0.538949	0.578943	0.347597	0.234429	0.33177	0.0224286	0.15044	-0.420376	0.418658	-0.316566	-0.233651	0.712029	0.0192084	0.560796	-1.81743	0.109329	-0.0541899	-0.183943	0.81253	0.218134	0.277689	0.196475	0.075455	0.644213	0.129396	0.106802	-0.0946778	-1.79052	-1.3749	0.350951	-1.07964	0.096575	0.0853719	1.41138	-0.146208
H0554	quinsam	march	trad_lg	0.26392	0.682902	1.35803	-0.057228	-1.10081	-0.772257	-2.191	0.760949	0.232317	-0.013621	-0.332326	0.229465	1.07429	0.404636	0.118212	0.379003	0.119913	-0.112701	-0.377758	0.460052	0.28015	0.259167	1.01706	-0.310785	1.14055	0.254834	-0.0793113	-0.258154	0.19993	0.829163	0.437907	0.202065	0.13993	-0.0550862	-0.205371	-0.0163746	-0.000944389	-0.121887	-1.65398	-0.981696	0.378483	-1.02286	-0.00231913	-0.566774	1.41569	0.0745136
H0555	quinsam	march	trad_lg	1.17676	0.937643	NA	0.589204	-1.11192	-0.905173	-1.56454	0.825149	-1.2609	-0.894598	NA	1.37065	NA	-1.30874	-1.63193	-1.89992	NA	-4.75408	-2.4825	-0.912663	-0.189053	-2.31154	-1.37293	-2.83621	0.0575089	-1.43906	-3.53049	-4.00839	1.82174	1.22097	2.04777	0.0968702	-1.7081	-2.17978	NA	NA	-3.05226	NA	NA	-2.8674	0.478107	17.688	-1.47169	-2.55052	NA	-6.08545
H0556	quinsam	march	trad_lg	0.320443	0.734611	0.592383	-0.0670736	2.62042	-1.42039	-2.05135	1.81563	0.0160874	-0.261063	-1.51429	-0.0760072	0.227966	0.496469	0.0985487	0.152709	-0.180558	0.0577824	-0.406798	0.285114	-0.0167474	0.0670109	0.640353	-0.232755	0.70123	-0.0177006	-0.279374	0.347874	1.28837	1.72361	1.12783	0.318118	-0.219127	-0.0377993	0.8049	0.472715	0.298153	0.322034	-0.524401	-0.583561	0.135186	-1.46925	-0.0037431	-1.02821	0.528963	-1.47648
H0557	quinsam	march	trad_lg	0.308863	2.27513	1.45439	0.024032	0.867883	-0.75597	-1.07485	1.38305	0.166859	-0.277575	-2.30392	-0.341233	1.40115	0.50081	0.249236	0.32388	0.0184636	0.0599285	-0.289057	0.392319	-0.0200453	0.0115398	0.294792	-0.0176188	0.489223	0.159011	-0.0921608	0.351665	1.29321	1.75854	1.0586	0.0735951	-0.0359415	0.0838739	1.78116	0.645894	0.375512	0.461248	-1.21646	-0.145393	0.107525	-0.801408	0.273956	-0.840003	0.451232	-1.06629
H0561	quinsam	march	wild	0.0483118	3.56555	-1.20579	-0.212636	-6.46806	0.14241	-0.63507	-1.64184	-0.513977	-0.372031	0.4725	-1.37759	0.887437	-0.922937	0.0610226	-0.470932	-0.281509	-0.661109	-0.239169	0.288737	-0.776507	-0.435525	-1.61283	-0.739406	0.238897	-1.19187	0.350055	-0.383067	-1.47683	-1.59862	-0.586256	-0.155946	-0.324542	-0.416762	1.54811	-1.10888	-0.0781618	-1.54276	-2.23504	-3.42055	-0.228139	-3.46097	-0.552204	0.196271	1.08944	-0.470558
H0562	quinsam	march	wild	0.381762	2.47544	-0.910282	-0.00879239	-8.1848	0.541441	0.655107	-2.67011	0.391054	-0.263014	1.5941	-0.921028	0.192613	-0.478237	0.187257	-0.016665	-0.0512317	-0.370045	-0.581922	0.418011	-0.293553	-0.0477599	-5.29681	0.0526177	-0.178437	-2.07057	0.516623	0.221277	-2.06166	-1.48685	-1.24819	1.24154	0.217417	-0.288766	1.65781	0.284945	0.189618	-0.860784	-1.64258	-3.0659	0.132832	-2.0115	-0.23814	1.7799	1.43448	-0.474799
H0563	quinsam	march	wild	0.385391	2.01073	0.861355	-0.206261	-6.50146	0.0177625	0.625687	-0.999887	0.058292	-0.476435	-2.44102	-0.400085	1.34818	-0.30559	0.0221557	-0.0784723	-0.0473377	-0.221646	-0.475774	0.349854	-0.0697065	0.0181792	-4.52703	-0.337509	0.854155	-0.192744	0.32715	0.00392627	0.296066	-0.294917	0.432677	-0.639783	-0.159789	-0.405023	0.608648	-0.0553577	0.360299	-0.834674	-1.98578	-3.31332	-0.103658	-1.75455	-0.143849	1.01028	2.32558	-0.25895
H0564	quinsam	march	wild	0.435647	1.62761	-1.24051	0.012898	-7.62849	0.0980825	0.655076	-2.38725	0.432039	0.0321231	0.783342	0.120731	-0.304868	-0.113181	0.278916	0.247466	-0.029867	0.0749174	-0.266327	0.259188	-0.556897	-0.283276	-1.91499	0.407911	0.469713	-2.24929	0.423046	0.363322	-2.07518	-2.04183	-1.33398	0.319482	0.322901	0.0408388	0.786894	-0.313265	0.343355	-0.00056515	-1.83438	-1.54419	0.19556	-0.823682	-0.00919531	0.384968	1.32481	-0.562523
H0565	quinsam	march	wild	0.368447	0.820086	0.828995	-0.0277846	-4.92908	-0.527529	0.188318	0.0025279	0.340612	0.0701916	-0.668334	-0.965325	0.896192	-0.167166	0.387989	0.3412	0.153679	0.0855119	-0.339889	0.317627	0.0336971	0.0551922	-3.52846	0.178368	0.238401	-0.523727	0.493029	0.513622	-1.5416	-1.41061	-0.868832	0.70594	0.0968901	0.148796	1.29115	0.316834	0.245125	-0.364268	-1.11033	-1.40846	0.279609	-1.61641	0.0145577	0.303992	0.857548	-0.61881
H0566	quinsam	march	wild	0.3573	1.13141	-2.38331	0.399063	-5.89681	1.95605	1.78647	-0.355651	-1.22709	-0.391781	-0.61217	0.0403302	-2.4866	0.305848	0.0440251	-0.106858	-0.442444	0.413758	-0.555043	0.677334	-0.487012	-0.360242	-2.60254	0.573848	0.329836	-2.95979	-0.138075	0.21615	-4.22398	-2.8775	-3.02827	1.35996	0.74029	-0.29747	2.25071	-0.17646	0.0734246	-0.638019	-1.03428	-2.18474	0.220616	-1.02571	-0.204502	0.708538	-0.0468209	-2.10917
H0567	quinsam	march	wild	0.390409	2.62331	-0.362511	-0.145286	-8.19245	0.871172	0.599295	-0.475056	-0.231148	-0.848113	-2.66448	-1.25171	-0.183746	0.371831	0.0593033	-0.0833039	-0.00648899	-0.0217006	-0.598146	-0.563313	-1.58424	-0.940314	-0.9892	-0.186252	1.47108	-1.12422	5.71e-06	0.68835	-5.69132	-3.96999	-4.30477	0.556202	0.101396	-0.24201	2.20434	0.662397	0.347273	0.338864	-0.838603	-1.79397	0.0896378	-0.682427	-0.0497675	1.09573	-0.0870573	-0.906833
H0568	quinsam	march	wild	0.549259	2.97821	-0.570204	0.188112	-7.2502	0.352562	0.308848	-2.00508	0.181316	-0.220781	1.02528	0.200226	-3.52297	0.525656	0.296025	0.11543	-0.0655702	0.35176	-0.451783	0.6697	-0.100619	-0.0683649	-1.97851	-0.208169	-0.89849	-1.01067	0.61241	0.542779	-2.48743	-3.26539	-2.17499	0.0996981	0.227709	-0.208066	2.79757	0.453609	0.288874	-0.0198434	-1.68576	-2.12992	0.0690746	-1.59822	0.163777	-0.305003	0.238082	-0.966084
H0691	quinsam	may	trad_lg	0.600768	1.38177	-1.90372	0.605734	2.16439	-0.27418	-0.791655	0.529343	-0.115065	-0.277856	1.40349	0.354842	0.808904	1.01454	-0.0390301	-0.0900093	1.33559	-0.249581	-0.0431818	0.1504	0.108304	-0.212125	-0.0805108	-0.111513	0.0760153	-0.767673	0.350211	-0.221359	0.756069	0.362951	0.724049	0.616246	0.906936	-0.107914	0.12323	0.129837	0.82671	-0.505528	-1.84189	-1.93702	0.494322	-2.60432	0.117202	-0.140848	-1.14329	-2.75736
H0692	quinsam	may	trad_lg	0.347935	0.529551	-0.755931	0.0430586	0.860959	0.408391	0.198323	-0.487054	-0.0671406	-0.393737	-1.96275	-0.456101	-0.124327	0.597057	-0.212607	0.00213021	0.187536	-0.454232	-0.111701	0.279737	-0.221496	-0.205955	0.727388	-0.119824	0.296224	-1.40781	0.0539216	0.0269178	0.708355	0.759555	0.577939	-0.705486	0.548072	-0.0484411	NA	-0.915015	0.252098	0.185819	-1.85716	-1.06176	0.276519	-2.31773	0.13957	1.83716	-0.406095	0.620998
H0693	quinsam	may	trad_lg	0.59334	0.70516	-0.72577	0.186354	0.170706	-0.0814924	-1.26748	1.03601	0.181834	-0.326364	-0.537305	-0.219412	0.739614	1.05525	0.182488	0.332566	0.705022	-0.378217	-0.123006	-0.778058	0.105238	0.103162	0.870869	-0.0807733	0.508078	-1.5533	-0.0893234	-0.410026	1.11936	1.12472	0.943133	0.256326	0.447283	-0.211773	0.145338	-0.0368421	0.450739	0.158138	-0.982612	-1.56013	0.544095	-3.48017	0.349497	-0.727673	-0.160177	0.249042
H0694	quinsam	may	trad_lg	0.526518	1.17156	-1.16407	-0.131177	1.23529	-0.917835	-0.693968	0.578216	-1.03623	-0.254086	-2.50254	-0.572051	-0.327489	0.963365	0.0822466	0.269968	0.0724408	-0.186761	-0.106259	0.183864	-0.228181	-0.271849	0.766376	-0.210447	-0.461546	-1.23646	0.0663272	0.561617	0.704072	0.826519	0.70173	0.459604	0.487885	-0.2782	0.277638	-0.205422	0.2075	-0.3127	-1.90779	-2.32902	0.381793	-2.99748	0.031607	-0.813898	-2.0303	-2.01201
H0695	quinsam	may	trad_lg	0.223791	0.476768	-0.538797	-0.0734066	-0.966471	-0.0331165	-1.05014	-0.658336	-0.0166738	-0.41047	-1.31486	-0.0727442	0.29011	0.657585	-0.15198	0.0792123	0.330139	-0.0849272	-0.0693939	0.0287225	-0.316576	-0.35428	0.531582	0.0592157	0.0913758	-0.193949	-0.702181	0.200722	0.134506	-0.0854045	-0.0754407	0.107763	0.200968	-0.178579	1.10664	-0.457685	0.0634114	0.264189	-1.85322	-1.00478	0.286264	-1.30516	-0.435484	0.119039	-0.761441	-0.775193
H0696	quinsam	may	trad_lg	0.715809	1.6656	-0.178537	-0.704051	0.587936	-1.13894	-1.58475	1.1809	-1.03673	-0.602731	-0.204126	-1.36541	-0.314506	1.07989	0.172214	-0.792468	0.952373	0.446795	0.399988	0.842151	0.145478	-0.0978654	1.23379	-0.162539	0.257705	0.242159	-0.202988	0.668518	0.554777	1.0422	1.01094	0.637254	0.094786	-0.810233	1.73499	1.01435	0.317006	0.302058	-1.36462	-1.06006	-0.00463003	-1.86173	-0.0256861	-1.24918	-0.858126	-3.96101
H0697	quinsam	may	trad_lg	0.241245	1.08779	-0.318516	-0.118112	1.53879	-0.402013	-0.763967	0.492849	-0.110299	-0.540321	0.816726	0.423862	0.811895	0.553106	-0.0615385	-0.00340781	0.11104	-0.0391588	-0.262984	0.193254	-0.388426	-0.266497	0.651612	0.0905343	0.554552	-0.334687	-0.335145	0.174222	-0.30521	0.0225341	0.0218367	0.166673	0.267211	-0.168648	1.83074	0.220534	0.188987	0.375869	-1.59021	-0.920562	0.110713	-0.901893	0.02653	-0.97214	-0.962408	-0.499201
H0698	quinsam	may	trad_lg	0.859905	2.37005	-0.120286	-0.289337	0.0165269	0.0177093	-0.846513	0.727596	-0.105425	-0.77952	-1.56388	-0.542901	0.913941	0.805187	-0.210166	-0.452068	0.0406013	0.0996834	-0.369418	-0.0208389	-0.650538	-0.659438	0.0321798	-0.452328	-0.077054	-0.893101	-0.458209	0.039641	-0.645428	-0.574786	0.0159678	-0.305098	0.0720895	-0.377096	2.59334	-0.992808	0.2298	-0.722615	-1.65582	-2.87435	-0.316755	-3.93634	-0.183254	-0.224291	-0.656935	-1.11052
H0701	quinsam	may	wild	0.167058	1.14582	-0.528132	-0.0916293	3.2046	0.245143	0.20191	2.10862	-0.537958	-0.824735	0.737662	-0.0892171	1.09794	0.530433	-0.697111	-0.379627	0.116909	-0.595515	-0.517298	0.127991	-0.693293	-0.368961	-0.849159	-0.556739	0.0308207	-0.600256	0.294217	0.100286	1.19153	0.0683124	0.933709	-0.206386	-0.320779	0.151317	0.580494	0.0063672	0.323201	-0.306292	0.21629	-3.91557	-0.0176977	-2.96395	-0.0493854	-0.284078	0.264165	-0.464673
H0702	quinsam	may	wild	0.340762	0.481309	-1.96902	0.0295265	2.40467	0.344367	0.638433	1.96277	-0.189799	-0.538386	0.596643	0.023485	0.344441	0.86871	-0.262163	-0.0401542	0.304484	-0.403635	-0.27525	0.209087	-0.558177	-0.166646	-0.782115	-0.457806	0.83833	-1.23205	0.0983351	0.2992	-0.0402318	0.292289	0.322183	-0.33902	-0.345248	0.042002	1.34086	0.197072	0.429728	0.232865	-1.78471	-2.63855	0.337128	-2.08791	0.134457	-0.916322	0.725757	-0.399073
H0703	quinsam	may	wild	0.751264	0.436198	-1.89254	0.215155	2.49465	1.39134	2.42324	2.68869	0.272399	-0.276206	1.87682	-0.517983	0.17485	1.2861	-0.00343929	0.516799	0.560408	-0.0711004	0.0796872	0.200213	-0.293094	0.0113988	-0.707543	-0.131981	0.750536	-1.85516	0.197484	0.654104	1.01223	0.205593	0.877471	0.301853	-0.494737	0.0327806	0.399695	0.519142	0.360079	0.634674	-0.820292	-2.4153	0.804031	-1.72335	0.338299	-0.51508	0.750186	0.276868
H0704	quinsam	may	wild	0.808582	1.16632	-0.539117	-0.423215	3.24539	0.245953	1.47434	2.35198	-0.37121	-0.466511	0.441606	-2.01495	-0.996749	1.49443	-0.0111703	0.118092	0.489283	0.0310591	0.0948098	-0.164031	-0.749573	-0.17425	0.471724	-0.642328	1.38336	-0.0952132	0.220583	0.537155	0.593354	0.947265	1.14935	0.458203	-1.21357	-0.428097	0.977235	0.91904	0.178961	-0.257894	-3.56162	-3.51129	0.60221	-4.33565	-0.325372	-1.65439	0.482316	0.0149547
H0705	quinsam	may	wild	0.34596	1.21847	0.184239	0.0202455	1.51252	-0.128225	1.21624	2.07667	-0.74148	-0.378821	-1.36842	-0.546254	0.0701816	0.739323	-0.273815	-0.663564	0.0886606	-0.0270248	-0.231664	0.086512	-0.558098	-0.315202	-1.28416	-0.439886	0.0899532	2.01989	0.00818284	0.421114	-0.185117	-0.473469	0.214254	-0.0167939	-0.78105	-0.755778	1.52681	0.0594476	0.452856	0.072963	-3.49759	-3.91844	0.0553781	-4.30614	-0.0102099	-1.05443	-0.877932	-4.13195
H0706	quinsam	may	wild	1.27976	1.83472	-1.13093	-0.510266	1.53175	1.33177	1.72851	2.78436	0.426493	-0.965991	-0.649299	-1.35898	0.340748	1.80494	0.450835	-0.558091	1.29543	0.791255	0.719245	1.37846	-0.592041	-0.58513	0.316801	1.00633	1.2925	-0.221116	0.8688	0.839177	0.246458	0.512041	1.00315	0.241482	-0.219041	-0.189878	0.799625	1.56491	0.638224	0.197275	-0.168271	-1.8005	0.478675	-2.8812	0.0575432	0.338936	-0.174983	-4.8288
H0707	quinsam	may	wild	0.521808	-0.12355	0.909582	-0.163767	2.37241	0.683752	1.92397	1.8561	-0.0589886	-0.417448	-2.30914	0.834832	1.87371	0.940232	-0.311994	0.206511	-0.0147119	0.281466	-0.346229	0.173193	-0.453875	-0.161492	-0.151638	0.216071	1.07423	0.870248	-0.153214	0.400912	0.781203	0.560405	0.734563	-0.467679	-0.661564	0.402594	1.43805	1.03623	0.380305	0.544731	-0.743438	-2.54923	0.452662	-2.07612	-0.0897725	-0.563596	0.164682	-0.241173
H0708	quinsam	may	wild	0.368678	1.54163	-0.594064	-0.515479	3.44818	-1.67125	-1.55989	2.61338	-0.289467	-0.678598	0.405027	-1.46576	1.0407	1.128	-0.261111	-0.219108	0.157325	-0.13884	0.0467162	-0.138213	-0.656122	-0.139836	-0.537528	-0.265129	1.26627	0.349004	0.279489	0.438718	0.878523	0.476525	0.978141	0.755167	-0.553008	0.164625	1.14926	0.780316	0.513356	-0.074207	-0.559745	-4.07185	-0.0559699	-3.85896	0.0846879	-1.0156	0.0980757	-0.0639748
H611	quinsam	april	trad_lg	0.48335	1.18632	-3.25479	0.293094	0.555119	0.776679	0.138665	0.476819	-0.136402	-0.591337	0.219053	0.36243	-1.62192	0.473457	-0.126338	-0.00564722	0.491731	-0.552644	-0.713519	0.47557	-0.293832	-0.333831	-2.57951	0.194153	-0.113228	-1.87835	-0.0679595	-0.172149	-0.0193327	0.541384	0.36328	0.0409618	-0.339349	-0.181091	1.00189	-1.16893	0.160175	-0.00993413	-2.04683	-2.31172	0.441707	-3.04903	-0.217458	0.357602	-1.44286	-2.56906
H612	quinsam	april	trad_lg	0.675229	0.0822811	-1.59573	0.385976	0.798065	0.12322	0.193649	0.8317	0.249494	-0.186982	-2.60843	-0.406525	-0.913802	0.851489	0.328464	0.323389	0.633428	0.0137687	0.292544	0.733857	0.261376	0.151771	-1.03656	0.385013	-0.658702	-2.28168	0.28447	0.678288	1.66139	1.52201	1.26348	0.775942	0.173297	0.351162	NA	0.313413	0.292355	-0.0661181	-1.03618	-1.94356	0.472005	-1.96883	0.426287	0.273185	-0.463309	-0.376583
H613	quinsam	april	trad_lg	0.91026	1.38525	-0.508058	0.257744	1.13459	1.01841	0.785756	1.50764	0.492029	-0.0719724	1.61147	-0.410123	-0.601794	1.25602	0.505636	0.714801	0.715197	0.148956	0.217792	0.730319	0.327744	0.416876	-0.699314	0.446441	-0.25364	-0.987914	0.501277	0.77602	2.1089	1.81453	1.73489	-0.047547	-0.303002	-0.402675	0.283024	1.13357	0.584831	0.048623	0.355117	-2.50436	0.71601	-1.43951	0.151823	-0.175931	0.569751	-0.137967
H614	quinsam	april	trad_lg	0.993128	1.38493	-0.562387	0.0460949	1.96052	-0.250551	0.744342	1.8186	0.452061	-0.0237646	-2.87635	-0.985456	-4.09815	1.20348	0.486102	0.585918	0.291497	0.259266	0.0658462	0.904746	0.445523	0.488531	-0.664201	-0.118361	-1.0732	-1.15885	0.266605	0.619951	2.08533	2.53022	2.04691	1.43023	-0.693833	-0.24348	1.18148	0.79369	0.297504	-0.415018	-1.0464	-1.70523	0.647962	-1.12765	0.229265	0.0233527	0.567271	-2.01961
H615	quinsam	april	trad_lg	0.825402	1.78115	-0.888346	0.100989	-4.60066	0.0492499	0.772275	0.631362	0.166661	-0.300038	-1.31591	-1.6112	-0.830356	1.05074	0.572849	-0.0475037	0.654957	0.554458	0.597425	0.477003	-0.0890175	-0.286364	-0.550053	0.120999	-0.563636	-0.885357	0.155984	0.812375	-0.500108	0.211579	0.529918	0.696005	-0.143696	-0.525861	1.44133	0.5136	0.255299	0.177351	-0.279139	-1.234	0.518489	-1.44188	0.203388	0.190079	-1.14465	-4.39208
H616	quinsam	april	trad_lg	0.772162	1.65704	-0.529627	0.389401	-0.0817713	0.0972057	0.555176	0.991757	-0.750056	-0.392361	-2.46707	-0.583961	-1.88431	0.974433	0.4108	-0.0849192	0.670323	0.228951	-0.0444464	0.64423	0.228195	0.0826083	-0.795902	0.0876561	-1.04204	0.25072	-0.546558	0.0689298	1.81142	2.29078	1.72092	-0.128419	-0.560228	-0.61107	1.73982	0.488127	0.791453	-0.123503	-1.77235	-1.98966	0.540288	-2.01122	0.354219	-0.192697	-0.53629	-4.67372
H617	quinsam	april	trad_lg	0.596456	1.15231	-1.63938	0.414273	-0.376425	0.328069	0.763717	0.703648	0.453936	0.139203	-1.58233	-0.335212	-4.49854	0.852392	0.29774	0.464218	0.41394	0.268441	0.264491	0.486415	0.636582	0.360586	0.826906	0.368317	-0.72808	-0.895645	-0.318435	0.614608	1.31296	1.45818	1.17716	0.3336	-0.242078	0.0568244	1.25651	0.376669	0.149357	0.331427	-2.18187	-0.548833	0.664164	-1.62871	0.524349	0.47765	-1.56532	-4.95353
H618	quinsam	april	trad_lg	0.598814	2.27234	-0.872747	0.238467	0.768905	1.78226	1.63444	0.602056	-0.0389493	-0.383927	-2.27844	-0.149021	0.88851	1.11992	0.544759	0.140758	0.460708	0.084894	0.196818	0.324009	-0.589438	-0.810629	0.784502	0.637174	-1.156	-0.874574	0.168469	0.474681	0.402438	0.427948	0.684367	0.552919	-0.299663	-0.172873	2.5937	0.592539	0.305768	-0.614704	-1.86654	-1.75678	0.463035	-4.52273	0.224165	0.284409	-3.05812	-5.17447
H621	quinsam	april	wild	0.243723	2.57764	0.316343	0.372263	-2.1924	0.507188	0.502829	-0.506936	-0.470483	-0.156003	0.315641	1.18865	0.999361	-0.116333	-0.581582	-0.556203	-0.55655	-0.296745	-0.604803	0.504732	-0.0770088	0.1357	-0.470903	0.346168	-0.556462	-0.954978	-0.0624718	0.395209	0.0982915	0.613118	0.325806	1.45883	0.294986	-0.172756	1.59889	-0.0739004	-0.140798	-0.30927	-0.8816	-0.556545	-0.0257166	-1.37801	-0.3589	0.529988	-1.66757	-0.823052
H622	quinsam	april	wild	0.314453	1.03905	0.477006	-0.234799	-7.53401	0.600904	1.16957	-1.88453	-0.282372	-0.872079	1.96696	-0.313448	0.243619	0.566378	-0.0217905	-0.125548	0.285659	-0.268469	-0.164426	0.380527	-1.02538	-0.611621	-2.04217	-0.444537	1.58476	-0.433064	0.357367	0.136084	-3.15006	-2.49046	-2.20056	-0.00972502	-0.165613	-0.208658	0.467309	0.403009	0.41529	0.13874	-1.79598	-2.14923	0.261976	-1.16302	-0.210306	1.15106	1.42075	-0.507047
H623	quinsam	april	wild	0.512242	1.29712	-0.959239	0.0580028	-6.09853	0.305798	-1.05037	-0.631266	-0.0499024	-0.654001	-0.565331	-0.316856	-0.0810958	0.651065	0.0371134	-0.172824	0.535136	-0.223338	0.0514173	0.341787	-0.714512	-0.403156	0.263996	-0.0486724	0.250718	-2.78031	-0.0783759	0.235524	-2.29571	-1.00257	-1.12098	0.66398	0.546944	-0.586725	0.972306	0.44714	0.426893	-0.0223478	-1.32444	-2.20303	-0.038255	-0.898512	0.192421	-0.155451	0.509917	-0.0956297
H624	quinsam	april	wild	0.238131	1.12509	0.0108206	-0.519163	-4.4294	-0.158309	-1.37673	-0.753328	-0.237959	-0.585681	2.58855	-0.372639	0.113734	0.207592	-0.123273	-0.617174	-0.0648565	0.0363662	-0.271962	-0.248288	-0.721518	-0.682876	0.990909	-0.349721	1.51278	-1.88867	-0.203416	0.326449	-1.80962	-2.10025	-1.67328	0.728675	0.460923	-0.24427	0.273284	-0.215363	0.284155	0.499156	-1.39606	-2.06777	0.0130429	-1.56478	-0.462389	0.129001	0.764324	-0.29093
H625	quinsam	april	wild	0.331774	0.952655	-2.65115	-0.0344367	-4.64467	-0.130955	0.438482	-0.597384	-0.432726	-0.281387	1.42479	-0.101442	-0.867484	0.571375	0.0845926	-0.0533584	0.166742	-0.0300339	0.271834	-0.794094	-0.30244	-0.395996	1.45123	0.201835	0.51153	-2.35992	-0.795718	0.103745	0.484502	0.0949291	0.326981	0.147745	0.768554	-0.0611382	1.48198	0.611287	0.104854	0.00689351	-0.52336	-1.08995	0.0759945	-1.39133	0.144361	0.123333	-1.876	-0.616715
H626	quinsam	april	wild	0.661044	1.56943	-2.98151	0.173696	-4.01007	0.198162	-1.16575	0.609151	0.261646	-0.363084	-0.731551	-1.21701	-1.25099	0.931072	0.529285	0.371844	0.617033	0.465886	-0.0236082	0.123426	-0.86522	-0.500438	1.6499	0.293517	2.63001	-2.30483	-0.0573806	0.895274	-3.63742	-2.46597	-2.2593	1.43631	0.462162	-0.0583901	2.2997	0.281479	0.878329	1.63823	0.526208	1.27931	0.566331	-2.29765	0.400941	-0.547432	-0.347891	-6.1243
H627	quinsam	april	wild	0.305481	1.27337	-1.60094	0.0958631	-2.44755	1.62575	0.464577	1.06943	0.149042	-0.32731	-1.66814	0.287229	-0.579295	0.586205	0.190017	0.105971	0.397808	0.117065	-0.386722	0.256631	-0.932193	-0.517523	1.36642	0.539837	1.43486	-0.242069	0.177746	0.72761	-1.78324	-1.5096	-1.12066	0.952785	0.0970294	0.0369501	0.817538	0.760733	0.497642	1.15531	-0.101974	1.25783	0.411498	-0.437399	0.236907	0.146451	-2.40631	-2.85312
H628	quinsam	april	wild	0.383978	1.86757	0.866681	-0.0550187	-8.78288	1.37489	1.65232	-1.18865	0.214374	-0.385171	0.0121928	-0.212952	-2.7556	0.967435	0.451345	0.192063	0.433882	0.0428086	-0.337215	0.551159	-0.433098	-0.293043	-0.932002	0.845059	1.09046	1.49147	0.536533	0.386999	-2.95785	-2.39004	-2.09853	0.332918	0.277618	0.110535	2.16689	0.0912733	0.32887	-0.105473	-1.39982	-2.15622	0.345154	-0.743168	0.0878544	1.15565	0.199786	-0.616678
[truncated: 45 more columns]

## Sheet: sockeye_GE
sample	group	month	ACTB_v1	ALD_1	ALD_4._v1	AP3S1_24	CA4_v1	CCL19_v1	CCL4_v1	CFTR.I_v1	CIRBP_10_1	CIRBP_16_V2	CLEC4M_v1	COX6B1_19	CYP2K1_v2	EEF2_v1	ef2_14	EIF4A2_14_v1	Eif4enif1_12	Enolase_2	EXO1_v1	FK506_19_v2	FK506_3.6_v2	FKBP5_v1	FMNL1_v1	GHR1_v1	GlPh_1	GlPh_4	glu1	HBA_v1	HBAt_v1	HemA1_1	HemOxi1_2	HemOxi1_3	HemOxi2_1	HIF1A_4	HIF1A_6	HIF1A_7	hsc71_9	hsp70_6	hsp90a_15_v2	HSP90ab1_15_v1	HSP90alike_6	IDH3B_12_v2	IFI44_v1	IGFBP_10_v1	IGFBP1	IL12B_v1	KCT2_13
CU16121	cultus	april	0.662578	1.03539	3.43021	0.701169	-4.62784	-0.195615	1.18667	-3.27024	-0.452449	0.632989	1.68238	3.56717	2.89133	1.7929	0.836046	1.21452	0.0560882	0.994132	-0.71671	-1.07157	-0.907464	2.37649	0.0454726	3.2791	4.05698	0.345412	0.153663	2.08538	1.12454	1.63007	3.06976	0.453706	1.18828	1.43822	0.54837	0.256751	3.24389	2.36	2.50569	0.645905	3.21151	-0.332425	0.147271	8.54406	1.88983	-0.649581	0.462514
CU16122	cultus	april	0.134759	1.00463	-1.59163	0.359259	1.57267	1.65696	2.16982	1.24995	-1.31164	0.693158	-3.48118	-0.159768	-0.588457	0.680969	-0.195521	0.246081	-0.277551	0.289744	-1.05069	-0.133448	-0.367195	2.1519	-0.541021	-0.634893	-0.932189	-0.360435	0.453758	1.28835	2.95603	1.18926	-0.102689	0.0632205	-0.10707	1.08543	-0.0563431	-0.151696	0.96499	1.58968	2.70138	0.111331	1.68542	0.175609	0.241473	-3.92165	0.125557	0.163962	0.360889
CU16123	cultus	april	0.116437	1.03418	-0.199343	0.269262	-0.688601	1.69838	2.27825	0.316106	-1.6703	-0.786726	-1.55852	-0.0181277	-0.137192	1.11192	-0.857381	0.277389	-0.102394	0.252996	-1.31532	-1.50924	-1.59156	1.79325	-0.822859	0.0378182	0.514732	-0.488051	0.689817	1.03461	2.16884	1.13299	1.54411	0.201346	-0.379539	1.25479	0.594397	-0.363238	1.20648	0.834929	3.44202	0.132059	2.79006	-0.140132	-0.222403	-3.12508	0.571129	0.616025	0.314466
CU16124	cultus	april	-0.402322	0.463834	-3.6292	-0.232114	0.046567	0.59866	2.60554	0.198794	-2.24792	-1.35202	-4.99856	-1.19867	-0.0397968	0.624774	-0.666736	0.597826	-0.602075	-0.143315	-0.731337	-1.8482	-1.88969	1.37312	-1.70935	-0.742001	-3.32786	-0.676304	0.335701	0.544433	1.87083	0.651352	0.956845	-0.121873	-0.629854	0.712219	0.115519	-0.873665	0.734147	0.651539	3.33544	-0.0523196	2.39157	0.0270765	-1.24639	-3.96252	-0.489903	0.0823012	0.0782778
CU16125	cultus	april	-0.115817	0.500994	-3.4981	-0.0436855	-1.07301	0.897932	1.44854	-0.104077	-2.27203	-2.30222	-2.8045	-1.40579	-0.313913	1.19225	-0.396865	-0.0428931	-0.285845	0.186265	-1.01153	-1.42382	-1.69434	1.3086	-0.727911	-0.739132	-3.12884	-0.665254	0.482321	-0.13615	0.964369	0.27722	1.65213	1.27589	-0.760339	0.652415	0.328819	-0.536774	0.552086	0.962536	3.40553	0.280726	2.58676	0.226284	0.0440268	-4.50102	-0.585202	-0.955118	0.0549769
CU16126	cultus	april	-0.258732	0.636795	-4.03074	0.346381	-4.3249	1.56681	1.79383	-1.85586	-1.87937	-0.715243	-4.41362	-1.09257	-1.88846	0.511766	-0.213107	-0.471766	-0.460635	0.818178	-1.26959	-1.25238	-1.48053	1.96428	-1.71102	-1.19885	-3.76372	-1.30356	0.0739033	-0.160543	0.85013	0.197968	0.619793	-0.0272848	-0.650494	1.2346	-0.540481	-0.879775	0.938325	1.50906	2.81995	-0.108305	1.50953	-0.252545	-0.175029	-5.00126	-2.09953	0.0276902	0.0512945
CU16127	cultus	april	0.453161	1.44052	-1.51442	0.78657	1.21218	2.62245	3.57712	1.05616	-1.07781	-0.273588	-3.361	-0.274525	0.0918692	0.590503	-0.320359	0.210633	0.441418	0.557605	-0.883283	0.0634132	-0.468203	2.19684	-0.121218	-0.972691	-2.54292	-0.438922	0.68435	0.835485	2.33537	1.41114	1.57084	-1.0054	-0.162703	1.72765	0.998516	-0.208654	0.708432	1.34012	1.95444	0.109727	1.34694	0.21193	0.567944	-5.01745	-1.71941	0.294021	0.467168
CU16128	cultus	april	0.420911	1.07019	-3.78961	0.0564077	1.393	-1.486	-0.444328	0.92665	-1.65152	-1.24732	-4.97686	-0.268545	0.0799079	0.979929	0.179674	0.462152	0.0951695	-0.215388	-1.13921	-0.745567	-0.363404	2.03607	-1.17145	-0.568156	-2.09527	-0.257498	0.551832	1.52264	2.94377	1.5471	1.48833	-0.0835473	-0.822561	0.66325	0.52345	-0.107966	0.5774	0.860529	2.87284	0.261097	3.04893	0.239297	-1.14289	-3.9787	-1.45834	-0.199346	0.419959
E3431	inch_creek	november	0.339742	0.709217	0.193962	0.011562	-1.39718	-0.525659	-0.636317	-1.12734	-0.439623	-0.319845	0.579212	0.0839305	0.0366281	1.09826	0.0906845	0.672636	-0.0982145	0.323691	0.385711	0.0638897	-0.0259469	-2.58647	-0.0119656	-0.548861	0.202392	0.354478	0.0581826	0.0875255	-0.00339005	-0.171267	-0.397535	0.227729	0.352546	-0.435109	0.138189	0.139304	-0.370686	-0.751082	-2.59831	0.557397	-0.871313	0.296669	0.32737	-2.37194	1.18951	0.43115	0.253623
E3432	inch_creek	november	0.26891	-0.0449978	0.0243489	0.192191	-2.62763	0.542823	1.49151	-0.928305	-0.752709	-0.55078	0.869499	0.0607907	-1.06754	0.83745	-0.229826	0.661094	0.0843823	0.318084	0.301053	0.00664062	-0.271027	-3.07877	-0.0739116	-0.938812	0.0502991	-0.0373605	-0.20195	-0.954199	-1.50518	-0.93014	-1.7141	0.558257	-0.189644	0.0940858	-0.735273	-0.165737	-0.03146	-1.00521	-0.381763	0.408135	0.0580766	0.0716535	1.30284	-2.66674	0.291961	-0.212683	-0.0266966
E3433	inch_creek	november	-0.0393611	0.409282	-0.600678	0.0242769	-2.98412	0.367047	-0.664989	-2.63017	-0.821513	-0.393304	0.32378	0.209768	-1.09185	0.858026	-0.388799	0.13008	-0.348949	0.0509896	-0.0415832	-0.117594	-0.455409	-4.03297	-0.128079	-1.03275	-1.01465	-0.413616	-0.327261	-1.55429	-0.889743	-1.07763	0.12339	-0.266266	-0.531774	0.0504256	-0.741545	-0.1837	-0.297833	-0.320977	-2.22968	0.342916	-1.02117	0.181879	0.40586	-2.86084	-0.120407	-0.337472	-0.0955469
E3434	inch_creek	november	0.633937	0.0997327	-0.567466	0.338655	-2.19866	0.220322	-0.263914	-2.09016	-0.316736	0.708499	-0.598121	0.0112637	-0.0229952	1.258	-0.118333	0.724635	0.0907675	-0.117386	0.1919	0.380927	0.18799	-2.35526	0.247127	-0.0388195	-0.771656	0.0867301	0.294761	-0.252476	-0.488751	-0.306368	1.16093	0.338979	0.178702	0.652758	0.0472244	0.293292	0.0945463	0.025542	-2.22369	0.610569	-0.754653	0.0187408	1.09922	-2.12273	1.09746	-0.22052	0.0523852
E3435	inch_creek	november	0.624365	0.0778299	-0.775923	0.0453824	-4.52677	-0.483802	-0.235499	-3.30613	-0.261389	0.396376	-0.39407	-0.721885	-0.0421883	1.11633	-0.147191	0.607849	-0.311651	-0.342748	0.686482	-0.133416	-0.0932243	-4.37671	-0.0676733	0.260084	-1.05924	0.0867401	0.216023	-0.269412	-1.58301	-0.63489	0.929331	0.329435	-0.0373817	0.190345	0.315164	0.187601	-0.331976	0.364771	-3.59744	0.703995	-1.33433	0.169457	0.5599	-2.34774	0.784411	0.0353998	-0.0722478
E3436	inch_creek	november	0.322092	0.566759	-0.992984	0.211199	-3.16653	1.768	2.70233	-3.57686	-0.54789	0.190322	0.291069	0.186187	-0.53722	1.01956	-0.436286	0.76945	0.0793323	0.260906	0.527907	0.434396	-0.0823296	-4.24987	0.189167	-0.780806	-1.66916	-0.159095	0.144243	-0.758048	-2.28525	-0.653269	-0.269235	0.369344	-0.184653	0.373782	0.0409974	0.0282427	0.0243422	1.11461	0.617318	0.509818	0.156585	0.1218	0.892595	-2.17402	0.0507696	0.265985	0.126358
E3437	inch_creek	november	1.76153	3.49945	1.70232	2.23953	-0.538564	2.57873	0.840303	-1.32559	0.178719	3.62499	-0.488463	0.420599	1.65179	2.32993	-0.392215	0.764745	1.56811	2.12579	-0.00377612	1.46386	0.508428	-2.63026	0.689754	-0.075214	-0.659624	0.568886	1.3484	0.399741	-1.93397	1.03633	1.45913	0.0107703	-0.179031	3.73483	0.823542	0.908775	1.05353	0.187202	-2.10366	-0.189111	-0.209866	0.699115	1.16004	-0.0760096	1.38111	1.60807	0.951353
E3438	inch_creek	november	0.266483	0.838373	-0.82752	0.506622	-4.39179	-0.498984	-0.233744	-3.57725	-0.555214	0.520606	0.191078	0.237051	-0.313068	0.746923	-0.357469	0.313788	0.0145729	0.0356503	0.289449	0.0606097	-0.205703	-3.84069	-0.0239369	-1.2391	-1.02836	0.0270769	0.0139242	-0.939735	-1.42045	-0.899744	0.227273	0.545773	0.0573706	0.586464	-0.724081	0.0299504	-0.0728583	-0.359516	-1.42285	0.283689	-0.795263	0.122408	0.522	-3.14515	0.673682	0.569426	0.0418621
E3439	inch_creek	november	0.47789	0.596877	1.13571	0.683522	-3.85105	1.36753	-0.366037	-2.86955	-0.724342	-1.02107	2.02289	0.625421	-2.80009	1.52692	0.0594064	0.471197	0.159177	-0.106834	0.378692	-0.0909158	-0.362464	-4.38553	1.54578	-1.41484	0.703104	-0.0473776	-0.449235	-1.17834	-3.08869	-1.41503	-1.0463	0.0860443	0.388692	0.752417	-0.757807	0.210979	0.240478	-0.170405	-0.91048	0.55229	0.560461	0.384726	0.57297	-3.58193	-1.15428	-1.17107	-0.253586
E3440	inch_creek	november	0.71899	0.841069	-0.523775	0.633116	-4.9743	0.692213	1.93764	-2.84954	-0.957567	-1.87276	0.429421	0.819256	-1.65863	1.69665	0.0370478	0.381735	0.0838107	1.42765	0.425074	0.193013	-0.191371	-5.98068	0.284203	-0.338956	-1.08031	-0.00831495	0.111159	-0.948951	-1.95868	-0.965377	1.36713	2.3315	0.0385514	0.888659	-0.742875	0.46578	0.0937335	-0.176319	-2.11804	0.69133	-0.25913	0.43629	0.969749	-2.53299	-0.242515	-1.21762	0.176574
E3441	inch_creek	november	0.256733	0.161104	1.04944	-0.221918	-1.57105	0.188141	-0.222874	-2.77058	-0.767161	-1.89143	0.836709	-0.711952	-1.33401	1.34562	-0.197158	0.290868	-0.200971	-0.127004	0.0454207	-0.439529	-0.43416	-4.83345	0.531833	-0.643548	1.53171	-0.414715	-0.222955	-0.740427	-1.0186	-0.395052	-1.05389	-0.151178	-0.397842	-0.21073	-1.0012	-0.0586419	0.0980151	-0.372211	-3.12163	0.532743	-1.18382	0.344557	0.223527	-2.96561	-0.736388	-0.957562	-0.168012
E3442	inch_creek	november	-0.176708	-0.229239	2.42707	-0.896477	-3.06281	-0.0785491	-0.126891	-2.45254	-0.873934	-2.31037	1.97071	-0.555734	-1.11369	0.719763	-0.372258	-0.0372514	-0.439645	0.109006	-0.691841	0.0862367	-0.488787	-3.63541	-0.13573	-1.64672	2.82312	-0.664648	-1.19579	-0.239041	-2.82569	-0.317061	-0.936285	-1.08907	-1.13781	-1.05668	-0.75664	-0.542526	0.27554	-0.24891	-2.01245	0.24808	-0.543963	-0.00879905	0.246038	-3.47024	-0.615603	-2.04832	-0.409034
E3443	inch_creek	november	0.493935	0.155364	-1.23907	-0.232767	-4.89052	0.779699	1.69431	-4.295	-0.404639	-1.48222	0.184612	0.26038	-0.461221	1.17949	0.329619	0.577606	-0.409403	-0.304358	-0.135265	-0.433172	-0.355576	-2.31428	0.51906	-0.490086	-0.798247	-0.0282348	0.141797	-0.75581	-0.858062	-0.611163	1.07928	0.241796	-0.45493	-0.318289	-0.236429	-0.111447	-0.30051	0.35902	-2.38033	0.881275	-1.01485	0.0833201	1.1542	-3.25991	-1.60152	-0.570462	-0.0371966
E3444	inch_creek	november	0.648881	0.213903	1.02521	-0.296485	-2.37982	0.563073	0.413461	-1.67006	-0.412493	-2.264	1.44759	0.766484	-1.27594	0.917878	-0.0984922	0.525601	-0.17061	0.183323	-0.378569	0.17252	0.193031	-1.9569	0.182422	-0.594309	0.82854	-0.362851	-0.140051	-0.137134	-1.32191	-0.253954	0.308638	-0.636033	-0.434295	0.00020667	-0.116992	0.255431	0.162945	0.57804	-2.86982	0.544369	-0.994042	-0.0888659	0.665436	-2.87412	-2.68165	-0.811102	-0.0610918
E3445	inch_creek	november	-0.0184711	0.112821	-0.614432	0.284942	-3.51612	-0.476203	-0.165048	-2.94033	-1.09531	-0.900414	0.857996	-0.164034	-0.351856	0.521451	-0.549484	0.377751	-0.482111	0.133843	-0.476474	0.158742	-0.336585	-2.22951	-0.423993	-1.83174	-0.874771	-1.00917	-0.27855	-1.16479	-1.86985	-1.14973	-0.612908	-0.566384	-0.499084	0.62206	-0.719138	-0.158567	-0.0717839	-0.793654	-3.19641	-0.293128	-0.380358	0.227715	0.102019	-3.25233	-1.04702	-0.738918	-0.329786
E3446	inch_creek	november	0.543919	0.868479	-0.131023	0.381	-4.21998	-0.513445	0.792271	-2.26812	-0.478126	-1.7536	0.603	0.473304	-0.820905	1.05006	0.246081	0.523575	-0.123144	-0.0410798	-0.291031	-0.345922	-0.445882	-2.23244	0.156596	-0.89335	0.557578	-0.485529	0.0984539	-0.278159	-1.70359	-0.519446	-1.14469	-0.492712	-0.243633	0.577619	-0.134715	0.220104	-0.0469817	0.514922	-2.56526	0.509857	-1.30609	0.0115338	0.807038	-3.4316	0.188245	-0.0239998	0.0336733
E3451	inch_creek	december	0.708059	1.75573	-0.745366	0.222847	-3.1994	-0.609137	-0.699129	-2.3976	-0.0373738	0.709251	0.335407	0.140572	-0.218372	1.24997	0.599496	1.15081	0.315802	-0.207178	-0.221177	-0.345757	-0.103948	2.0758	0.453987	0.508552	-0.177056	0.42898	0.293082	-0.280789	-0.694647	-0.31058	1.58254	1.27292	0.386353	0.0831168	0.32892	0.340221	0.775744	2.58743	0.504438	0.811751	-0.0272021	0.0246564	0.45585	-1.45439	1.72545	0.467663	0.102266
E3452	inch_creek	december	0.476411	-0.0278107	-0.233517	0.0899457	-3.77429	-0.330658	-0.775789	-2.63087	-0.279432	-0.0914095	0.526692	-0.198203	0.14611	0.959416	0.172465	0.522266	-0.0788306	-0.452914	0.252663	-0.404468	-0.37022	0.79076	0.14458	0.188606	0.311983	0.115865	0.163283	-1.44799	-2.92573	-0.993989	0.324337	0.766417	-0.0435819	0.234566	-0.038117	0.22008	-0.0721621	1.36033	-2.15021	0.573183	-1.2274	0.130904	0.278297	-1.23958	-0.0999869	0.247042	-0.108314
E3453	inch_creek	december	0.0592485	0.521312	-0.248214	-0.161996	-2.13788	-0.990046	-1.98591	-2.73628	-0.793661	-0.0456062	0.7446	-0.471015	-0.15885	0.683009	-0.214082	0.29678	-0.155649	-0.596386	-0.0122286	-0.857461	-0.74134	1.55067	-0.168738	-0.0725011	0.336051	-0.428108	0.00162022	-0.36238	-1.08968	-0.362765	-1.39909	-0.041359	-0.629124	0.389653	-0.149129	-0.246673	0.625012	1.534	-0.680792	0.214897	-0.635972	0.242766	-0.389534	-2.20195	-0.565048	-0.467054	-0.219868
E3454	inch_creek	december	0.014199	0.846547	-0.783395	-0.0805048	-3.9049	-0.7056	-0.842525	-1.92649	-0.918768	0.598147	0.633714	-1.38803	-0.543449	0.651862	-0.496207	0.340204	-0.284141	-0.711234	-0.688168	-0.996017	-0.752043	1.62997	-0.228723	0.134686	-0.32167	-0.470786	0.226934	-1.30889	-2.56018	-1.27734	-0.707272	0.00832487	-0.652329	0.523074	0.266905	-0.289038	0.479851	0.711407	-0.800239	0.0449663	-0.42637	0.15574	-0.59687	-2.48497	-0.338116	-0.485802	-0.201841
E3455	inch_creek	december	-0.316013	-0.519805	-1.78148	-0.241188	-5.94511	-0.215926	-0.448156	-2.43549	-1.14113	0.221178	-0.608868	-0.515865	-0.121003	0.575549	-0.342146	0.151141	-0.682649	-0.52361	-0.0527671	-1.15546	-1.24421	0.994813	-0.412529	-0.408951	-1.00541	-0.712082	-0.396756	-0.914852	-0.609352	-0.742191	-0.356639	0.200289	-0.558756	-0.107819	-0.301435	-0.416251	-0.00752471	0.864756	-2.42155	-0.000953996	-1.31308	0.116496	-0.26018	-2.2367	0.0043594	-0.274907	-0.439208
E3456	inch_creek	december	0.238968	0.527734	0.0226056	0.0236271	-2.79199	0.236181	-0.0873249	-2.1515	-0.628875	0.618773	0.371205	-0.579253	0.255202	0.763901	-0.394538	0.464247	-0.126861	-0.697081	-0.26998	-0.648174	-0.419976	0.916774	-0.107945	0.089499	0.561533	-0.420749	0.248017	-0.763493	-0.370732	-0.4795	-0.159692	-0.278352	-0.397606	0.790799	0.172927	-0.0387434	0.393591	1.8552	-2.12776	-0.0602934	-1.52022	-0.0133284	0.250592	-1.44304	-0.379843	0.0220737	-0.300371
E3457	inch_creek	december	0.383083	0.947928	-1.15956	0.316799	-5.96362	-0.412023	-0.797366	-3.63572	-0.657809	1.0207	-1.28957	-0.835307	-0.117861	0.76234	-0.395737	0.623951	0.0297857	-0.57765	-0.174535	-0.695029	-0.791937	1.29566	-0.256917	-0.233968	-0.431157	-0.204261	0.432651	-0.701364	-2.71379	-0.535892	-0.477943	-0.0368092	-0.750018	1.53993	0.142207	0.0435338	0.449066	1.63815	-0.472239	-0.117724	-0.907472	0.0438648	0.0838577	-2.93398	-0.882049	0.232073	-0.232122
E3458	inch_creek	december	0.345306	1.02668	-0.920219	0.241614	-5.14497	-0.311419	-0.0770557	-2.04995	-0.640096	-0.147017	0.231565	-0.370844	0.307843	0.821	-0.0912724	0.909807	-0.122005	-0.210827	0.196201	-0.762112	-0.552384	1.81135	-0.0182401	0.359963	-0.245871	-0.0489234	0.263347	-1.43623	-1.64436	-1.01968	1.28174	0.766073	-0.0133273	0.651183	0.0494938	0.135729	0.294001	1.68935	-1.66087	0.20111	-1.00817	0.0943349	0.556351	-2.80754	0.293414	0.471678	-0.0274032
E3459	inch_creek	december	1.09178	1.56535	0.51035	0.599219	-1.88556	-0.726149	-0.459156	-2.56703	0.115836	-0.294433	-1.63614	0.562418	0.368002	1.36226	0.440981	1.2316	0.405722	-0.678773	0.169011	-0.303909	0.179249	2.38481	0.533951	0.514948	0.330659	0.43878	0.506682	0.78245	-0.627446	0.163777	-0.808352	0.310724	-0.0514708	0.895651	0.874418	0.790839	1.15684	2.1211	-1.13782	0.951418	-0.275186	0.297708	0.328222	-2.94266	-2.30929	-0.1356	0.0668568
E3460	inch_creek	december	0.0179564	0.470238	0.720132	0.146827	-4.72757	-0.716449	-0.891553	-6.71188	-0.640947	-0.513489	-0.0390158	-0.637915	-0.289427	0.602587	-0.496542	0.540724	-0.187906	-0.644002	-0.39109	-1.12046	-0.774663	1.55872	-0.286872	0.151876	1.28847	-0.545839	-0.0305545	-1.5676	-2.96313	-1.60798	0.486142	-0.251916	-0.557863	0.800952	-0.46422	-0.145066	0.879575	0.509621	-2.54538	0.0596078	-1.05152	-0.0521707	-0.299208	-3.16422	-0.89963	-1.08011	-0.299942
E3461	inch_creek	december	0.283748	0.375228	-0.456272	-0.23743	-3.10792	-1.41281	-1.92526	-2.44147	-0.517129	-1.26783	0.00830002	-0.493955	0.125264	0.949821	-0.124406	0.333638	-0.351812	-0.593796	-0.42997	-0.705449	-0.31245	1.77315	0.423192	-0.356884	-0.0476867	-0.311422	0.0506108	-0.700831	-0.789185	-1.05391	-1.77357	-0.903564	-0.603103	-0.117874	-0.315886	0.0197842	0.440377	1.14842	-2.77289	0.279046	-1.4599	-0.0972465	-0.299089	-2.62337	-1.40947	-0.662184	-0.426628
E3462	inch_creek	december	0.0902489	0.774852	-0.843347	0.0459355	-2.12666	-0.777738	-0.885227	-2.43131	-1.06736	-0.00494559	0.240215	-1.17306	0.0419089	0.894207	-0.419524	0.172173	-0.358266	-0.391264	-0.637582	-0.817602	-0.725684	1.67314	-0.3465	-0.216971	-0.673462	-0.569499	0.211093	-0.566752	-3.04068	-0.582769	0.354525	-0.692793	-0.970037	0.963268	-0.128671	-0.166587	0.310219	1.05588	-2.55992	-0.0923914	-0.876084	-0.0403876	-0.416326	-3.12872	-0.379898	-0.733935	-0.456034
E3463	inch_creek	december	0.0745119	0.494488	0.164706	0.0156045	-4.13705	-1.28906	-0.98641	-2.56074	-1.15334	-0.496032	-0.925176	-0.770552	-0.293894	0.614077	-0.432103	0.329278	-0.219701	-0.274279	-0.795837	-1.36966	-0.961787	1.61893	-0.336646	0.184134	1.11597	-0.774009	0.287135	-0.858208	-1.61863	-0.909499	-0.414837	-0.765545	-0.649765	0.638454	-0.497005	-0.266847	1.00761	1.04173	-1.98201	0.0896104	-1.21195	-0.0599934	-0.901821	-2.81055	-0.358862	-0.725474	-0.294585
E3464	inch_creek	december	0.0458646	0.214391	-1.47743	0.0722753	-6.19726	0.113929	-1.29821	-3.91021	-0.916921	-0.843132	-0.295443	-0.479589	0.0210108	0.732379	-0.269456	0.543312	-0.489221	-0.344873	-0.635687	-1.19458	-0.979647	1.79667	0.712329	-0.237097	-1.58021	-0.758343	-0.172625	-1.5686	-2.13554	-1.38455	0.74219	0.332937	-0.307981	0.676186	-0.752499	-0.267782	0.164978	0.447933	-2.03979	0.0250877	-1.17618	-0.0860445	0.0125604	-2.94236	-1.75762	-0.509431	-0.361342
E3465	inch_creek	december	0.319785	0.673421	-0.293422	0.524425	-2.51907	-0.90852	-1.26887	-2.20329	-0.560815	-0.965526	-0.318902	0.206655	0.252582	0.959689	-0.333113	0.742602	-0.180401	-0.115941	-0.919614	-0.476751	-0.596768	2.0926	-0.106826	-0.182953	0.165519	-0.51749	0.445984	0.0821221	-1.74003	-0.0859372	0.611909	-1.17669	-0.685571	1.47951	-0.0211357	0.103747	0.711732	1.89289	-2.15206	-0.190506	-0.515251	0.105804	-0.241106	-2.77345	-1.28987	-0.223938	-0.283959
E3466	inch_creek	december	-0.158877	0.764968	-1.98721	0.20815	-3.46841	-0.706741	-1.59178	-2.84338	-1.1099	-1.72711	-2.03774	-1.0567	0.649389	0.587672	-0.449643	0.112841	-0.476481	-0.564478	-0.535606	-1.571	-1.25221	1.09316	0.0978413	-0.793	-1.4825	-0.575039	-0.0743151	-0.757307	-1.65686	-1.10507	0.334575	-0.307779	-0.539439	1.0086	-0.619785	-0.256896	0.0540773	0.514595	-1.3182	-0.259697	-0.831963	-0.16673	-0.51332	-4.05269	-1.18855	-0.0594578	-0.5167
E3551	inch_creek	january	0.419448	0.239107	-0.904491	0.475031	-2.13763	0.0121158	0.153754	-1.56067	0.620317	1.34217	-0.0495537	0.0172615	-0.171437	0.157916	0.575849	0.244115	0.504878	-0.446223	0.661862	0.235974	0.501996	-3.49509	0.316691	-0.523697	-1.75885	0.395681	0.155014	-0.988611	-2.18285	-1.08346	-1.57929	-0.122367	0.433916	0.257501	0.154973	0.353653	-0.205736	0.409442	-1.97731	0.42441	-1.16724	0.00278869	0.63078	-1.69609	1.27325	0.762756	0.0443331
E3552	inch_creek	january	-0.248901	-0.262942	-0.631098	0.10107	-2.98135	-0.814378	-1.84247	-2.73586	0.0951884	0.385121	1.10203	-0.973072	-0.893709	-0.256507	0.0323404	-0.240413	-0.224166	-0.192397	0.0864243	-0.136639	-0.114024	-2.08169	-0.327414	-1.00038	-0.920909	-0.384681	-0.272896	-1.35234	-2.52402	-1.02072	-2.48236	-0.348447	-0.229492	-0.0465549	-0.518994	-0.249049	-0.194272	-0.460082	-3.14661	-0.141141	-1.53312	-0.0789129	-0.05071	-2.51252	0.111297	0.0170294	-0.320087
E3553	inch_creek	january	-0.165104	0.220774	-0.985198	0.136502	-1.38572	-0.259707	-0.737275	-1.13105	0.122357	0.886136	-0.280111	-0.786797	-1.2107	-0.0337224	0.0716689	0.168707	-0.0220811	-0.184609	0.0979286	0.108655	-0.18081	-1.82068	-0.342173	-1.16664	-1.59259	-0.0923599	-0.198559	-0.526309	-0.519151	-0.390959	0.457821	0.156959	-0.420032	0.26225	-0.398337	-0.160113	-0.238554	-0.397016	-2.03039	-0.0325942	-1.32466	-0.0609338	-0.036198	-2.85736	-0.685669	-0.108389	-0.163949
E3554	inch_creek	january	-0.0687752	-0.138704	-0.537941	0.366915	-0.509068	0.329972	-0.275907	-0.737391	0.214647	1.48131	1.15438	-0.602752	-0.460039	0.118687	0.207579	-0.18095	0.156861	-0.0945263	0.266788	0.183779	-0.154196	-3.6998	-0.211304	-0.769904	-0.765032	-0.227498	0.0975984	-0.493782	-1.47332	-0.240943	0.492126	0.122776	-0.236232	0.651812	0.290055	-0.137855	-0.166476	-0.543285	-2.86309	-0.104507	-1.18094	0.0345594	-0.0758236	-1.99265	0.0114328	0.189123	-0.101253
E3555	inch_creek	january	-0.265567	-0.0354143	-1.17791	-0.00274022	-2.12593	-1.17234	-1.45197	-1.11319	-0.0709917	1.54951	0.381631	-0.777576	-0.419483	-0.07574	0.0304203	-0.382281	-0.307605	-0.387049	0.0115741	-0.387888	-0.308807	-2.68614	-0.202772	-0.769279	-1.25476	-0.37358	-0.168128	-0.878012	-1.18909	-0.627478	-1.36713	-0.231117	-0.209395	0.340636	-0.021788	-0.208273	-1.09748	-0.496509	-2.44154	-0.178063	-1.54429	-0.0882455	-0.400706	-2.5462	-0.329718	-0.273047	-0.339122
E3556	inch_creek	january	0.125365	1.34217	-0.803043	0.568249	-1.12434	0.173229	-0.173929	-0.782115	0.119383	1.96609	-0.447864	-0.381003	-0.659536	-0.17195	-0.016188	-0.246264	0.172812	0.0345588	0.210988	0.230318	0.0109564	-5.84365	-0.0558104	-1.20114	-1.30936	0.0117544	0.165104	-0.41216	-0.0604531	-0.0949967	-1.32929	-0.335068	-0.290482	1.08141	-0.145898	-0.214999	-0.205517	0.320618	-2.2138	-0.335705	-1.1003	-0.136982	0.184785	-1.97149	0.222514	0.37527	-0.120408
E3557	inch_creek	january	0.565609	0.398967	-0.277726	0.452165	-0.748909	-0.685351	-0.788209	0.00191613	0.64923	1.56272	-0.323973	0.102737	0.0555496	0.216453	0.251772	0.316078	0.695337	-0.02072	0.363034	0.342035	0.595856	-1.29163	0.250653	-0.499619	-1.11187	0.63888	0.304589	0.130921	-1.16537	0.202658	0.419827	0.0101639	-0.0008095	0.521144	0.66022	0.263108	0.349818	0.602816	-1.42024	0.123668	-0.696671	-0.144907	-0.211178	-1.50141	0.0848621	0.723771	0.0756923
E3558	inch_creek	january	0.356545	1.61409	0.202442	0.619395	-1.86642	-0.470521	-0.897874	-0.46589	0.410656	1.99423	1.37885	0.057002	-0.500336	0.0850848	0.247096	0.388664	0.356664	-0.404133	0.0439199	0.412887	0.357398	-1.84338	0.0620856	-0.0648081	-0.31177	0.115022	0.391596	-0.734783	-1.89891	-0.709231	0.0329945	-0.274178	0.0731809	1.34272	-0.00372253	0.170913	-0.0661638	0.060546	-1.59053	-0.0182754	-1.59763	-0.0314648	0.13371	-1.87802	0.427066	0.543746	-0.161907
E3559	inch_creek	january	1.83473	1.99509	2.65172	1.4042	-2.97718	0.220551	0.100825	-1.62374	2.03608	0.900419	2.70056	2.42159	0.033706	1.03444	1.36847	1.33142	1.63508	0.114542	1.11205	1.66837	1.99159	-3.77193	2.03765	1.31863	1.5318	1.25856	1.00305	0.395584	-1.02087	-0.00642326	0.831508	1.10348	1.20153	1.53024	1.56205	1.57712	1.24355	1.96394	-0.272428	1.14106	0.0863802	0.158955	1.51731	-0.127926	-0.109604	1.1996	0.622571
E3560	inch_creek	january	0.561722	0.722597	1.0774	0.744001	-2.85504	0.713827	-0.206099	-0.92211	0.473897	1.39888	0.711478	0.056245	-0.598252	0.285328	0.098088	0.271636	0.308833	0.0283586	0.181415	0.126932	0.158397	-3.04156	0.823552	-0.802147	0.366133	-0.015688	0.0404041	-0.58695	-1.43925	-0.117462	-0.653261	-0.477073	0.0134462	1.35345	0.366524	0.178795	-0.106706	-0.316041	-2.77858	-0.11713	-0.527957	-0.120027	0.663876	-2.30367	-0.555421	-0.287663	-0.0556647
E3561	inch_creek	january	0.225005	0.569658	0.827186	-0.011744	-0.746792	0.13142	-0.406546	-2.15813	0.511917	0.264139	1.18243	0.575494	-0.567572	-0.16891	0.292976	-0.325776	0.154886	-0.139887	-0.0978076	0.108516	0.20264	-2.92684	0.465408	-0.18403	0.928014	0.188723	-0.139616	-0.825866	-1.71096	-0.966631	0.608072	-0.16172	-0.183958	0.163778	-0.294409	-0.108826	-0.271521	-0.425147	-2.49536	0.250034	-1.28137	-0.183578	0.315336	-1.86262	0.0357736	-0.159316	-0.129312
E3562	inch_creek	january	0.149031	0.803002	-0.315447	0.13896	-1.17524	-1.09428	-2.06191	-2.07502	0.227813	0.943545	0.836064	-0.826455	-0.766639	0.109508	0.127443	-0.504876	-0.200197	-0.258217	0.0864531	0.24503	-0.0054221	-4.5718	0.077195	-0.571968	-0.678008	-0.0266515	0.234323	-0.58275	-1.88272	-0.616136	0.359247	-0.939432	-0.834823	0.851468	-0.367326	-0.0627266	-0.364002	-0.0900352	-2.46301	-0.146278	-1.88706	-0.166299	-0.195097	-2.9686	-1.08411	-1.48281	-0.28954
E3563	inch_creek	january	0.178947	0.236948	-0.497217	0.141614	-1.72424	-0.207105	-0.0713829	-0.581476	0.685967	0.937954	-1.0652	0.700516	1.1586	0.0475116	0.350643	0.344122	0.672082	0.175039	0.360559	0.173653	0.343289	-3.14416	0.265899	-0.58884	-1.02771	0.384224	0.182971	0.361708	0.0907951	0.332748	0.146752	-0.411159	0.167296	-0.00649041	0.0467771	-0.0881816	-0.290944	0.208684	-1.8032	0.330241	-1.17413	0.140269	0.221051	1.50822	0.65342	0.686179	0.13977
E3564	inch_creek	january	1.03742	0.417768	-2.02105	-0.0057467	-1.86796	-0.654254	-1.00661	-0.82829	0.965939	-0.504827	-0.903161	0.911588	0.109765	0.722211	1.08004	0.767279	0.828682	-0.34066	0.444544	0.714178	1.22553	-3.17178	1.37749	0.119999	-2.60865	0.783494	0.21108	0.819638	-0.851892	0.439192	-0.318434	-0.681819	0.50781	-0.214988	0.791458	0.922586	0.0104329	0.776672	-1.36494	0.754436	-0.825067	-0.269398	0.657112	-1.67926	-1.08933	0.581456	-0.572037
E3565	inch_creek	january	-0.231593	0.28354	0.0752475	0.236321	-1.58167	-0.247411	-2.31138	-1.27467	-0.291435	0.546806	0.883032	-0.255596	-0.154219	-0.230422	-0.247578	-0.287522	-0.463805	-0.251204	-0.576111	-0.25229	-0.13935	-1.53183	0.505143	-0.556185	-0.106885	-0.707849	-0.273244	-0.49038	-2.81243	-0.792146	-0.702132	-0.561685	-0.185463	0.943302	-0.51526	-0.233708	-0.366007	-0.346752	-3.17003	-0.562438	-1.71297	-0.161949	-0.0440539	-3.60923	-0.653592	-0.534782	-0.519182
E3566	inch_creek	january	-0.0133247	0.634755	0.0921049	0.419171	-2.49891	0.482981	-0.0833185	-1.2286	0.149674	1.34487	0.901641	-0.0882438	-0.889332	0.113002	0.202191	-0.198034	0.0596973	-0.267954	-0.0520172	-0.190646	-0.122245	-2.7725	1.02848	-1.22224	-0.129166	-0.224364	-0.571016	-1.2355	-2.31153	-1.25579	0.820145	-0.0180783	0.261681	0.788717	-0.852829	-0.230412	-0.473345	-0.568228	-1.70741	-0.201738	-0.802253	-0.279794	0.39571	-3.57653	0.534099	0.40516	-0.474648
E3611	inch_creek	february	-0.163772	1.04808	-1.17419	0.0894695	-0.374331	-0.465641	-1.23275	-0.218733	0.659984	1.68372	-1.0778	0.0260956	-0.613953	-0.955778	0.427838	-0.288124	0.0212941	-0.0181614	0.44596	0.493746	0.530381	-1.95181	-0.0355056	-0.733995	-1.81898	0.422832	-0.0869175	0.123267	-0.510708	0.185286	-1.72367	0.0664752	0.0846258	-0.172168	0.010476	0.170683	-0.256743	-0.248969	-1.40149	0.180722	-0.0119623	-0.340488	-0.360695	-1.72425	1.02158	0.359562	-0.105553
E3612	inch_creek	february	0.290594	0.693867	-0.299945	0.20842	0.244511	-0.575406	-0.769832	0.822045	0.961577	1.66371	-0.605421	0.174893	-1.34695	-1.28317	0.36737	0.42656	0.701231	-0.379901	0.499572	0.877132	1.00501	-2.90696	-0.268206	-0.571586	-1.41104	0.735902	0.136725	0.469933	-1.4996	0.256419	-0.100507	-0.132064	-0.0777548	0.281426	0.677898	0.317261	-0.311376	0.0145207	-0.488704	0.452141	-0.0957221	0.1628	-1.15114	-2.16988	-0.0857473	0.518528	0.188325
E3613	inch_creek	february	-0.323076	0.0466356	-1.45146	-0.44641	-1.01951	-0.161874	-0.589568	-0.30372	0.570573	0.781726	-1.21646	-0.217423	-1.22958	-1.06194	0.129054	-0.194885	-0.227961	-0.389351	-0.0147173	0.233803	0.360201	-2.93638	0.0706501	-1.52859	-1.8039	-0.00226123	-0.362728	-0.0353473	0.639486	-0.0638877	-2.60378	0.0437275	-0.356406	-0.956014	-0.0169937	-0.223941	-0.118267	0.21918	-1.02083	0.113155	-0.293246	-0.305858	-0.0545913	-2.78276	0.260216	0.289713	-0.228554
E3614	inch_creek	february	0.143427	0.485312	-0.80522	0.386014	0.0786168	-0.460366	-0.813789	0.441564	0.777006	2.45108	-0.68282	-0.481493	-1.47375	-1.00281	0.181792	-0.281116	0.600432	-0.0405814	0.217766	0.687281	0.529556	-3.77862	-0.217553	-1.13781	-1.76573	0.38612	0.299146	0.109146	0.460885	0.510447	-0.0812661	-0.628031	-0.219712	0.821505	0.318469	0.05212	0.109002	-0.420131	-0.512093	0.0002813	0.0734585	-0.0238159	-0.402578	-1.71123	-0.0196528	0.135819	0.106206
E3615	inch_creek	february	1.31372	0.833258	-1.64248	0.628326	0.597688	1.14347	-0.0189031	1.65952	1.84588	2.81489	-0.87509	1.8038	0.0809445	-0.310652	1.1673	0.860284	2.09768	-0.0155164	1.18388	2.42551	2.74027	-0.682566	1.52067	0.441084	-1.90747	2.00042	1.16116	1.24341	-2.09642	1.05549	0.436923	0.376915	1.31203	0.675044	2.35445	1.53034	0.910989	1.30849	-0.243445	1.14999	1.47775	0.269299	0.762818	0.382504	2.03448	2.0682	1.10228
E3616	inch_creek	february	0.00610484	0.464539	-0.737733	0.163585	0.162871	-0.621979	-2.96269	0.378883	0.5355	1.91716	-1.30457	-0.204027	-1.13059	-1.14791	0.271077	-0.0367275	0.421853	0.0579662	0.172927	0.315166	0.450744	-1.33149	-0.445926	-0.761757	-1.09408	0.14639	0.143556	-0.163687	-0.106408	0.111787	0.138009	-0.0516933	-0.557173	0.587818	0.0144058	0.168298	-0.113368	0.532723	-0.788407	0.183671	-1.19217	-0.154484	-0.838282	-2.57842	-0.497461	0.0537709	0.1137
E3617	inch_creek	february	0.263975	0.631429	-0.773179	0.391373	-0.0739817	-0.427488	-2.38808	0.381279	0.911524	1.907	-0.82453	0.570281	-0.714372	-1.01264	0.131556	-0.157146	0.446539	-0.194924	0.513989	0.606117	0.68117	-2.36984	-0.0304473	-0.0789232	-1.82528	0.501378	0.265313	0.169267	0.201843	0.143986	-1.18311	-0.110495	-0.181466	0.695552	0.462788	0.31593	-0.736229	0.0145634	-1.83745	0.0739824	-0.718621	-0.0777629	-0.274643	-2.23367	-0.236112	0.322323	0.130878
E3618	inch_creek	february	0.596957	1.90013	-1.016	0.957042	-2.20947	1.94616	0.913386	0.493226	1.11584	2.66854	0.0883514	0.21703	-1.04072	-0.745854	0.571687	0.0343436	0.842849	-0.0599049	0.457639	0.802429	0.874691	-3.03698	0.489475	-0.422068	-1.65938	0.596738	0.379294	0.1809	-0.673354	0.175324	0.494986	-0.247327	0.433969	1.23904	0.636545	0.652389	0.162266	0.766766	-0.1789	0.366496	0.0977022	0.0469523	0.729385	-1.52337	0.969455	1.48828	0.30048
E3664	inch_creek	march	-0.0758628	0.994014	-0.498179	0.317978	-0.150639	-0.702489	-1.84831	-0.0520295	0.600217	1.37615	0.499111	0.595157	-0.707858	-1.46074	0.462452	-0.336557	-0.285102	-0.300261	0.213153	0.447795	0.409725	-4.50739	0.162467	0.0840921	-1.17218	0.153459	-0.179957	-0.104262	-0.629563	-0.279957	-0.154458	1.29769	0.338708	0.041959	-0.100221	0.291661	-0.969154	-1.44898	-2.08817	0.238058	-1.59712	-0.180188	-0.397256	-1.76209	0.703286	0.240374	-0.0495059
E3665	inch_creek	march	0.120908	0.458162	0.159585	0.44367	1.2504	-0.436205	-2.22844	1.10981	0.733145	2.05256	0.227573	0.774805	-0.556619	-0.95042	0.229407	0.122226	0.469926	-0.0530055	0.105767	0.832583	0.615869	-3.00424	-0.00012348	-0.151198	-0.149673	0.209907	0.186961	0.846389	0.36614	0.538371	-0.15364	0.553675	0.00446507	0.813379	0.318796	0.294164	-0.0260193	-0.901224	-0.0165457	0.0221671	-0.489894	0.165503	-0.320485	-2.63186	-0.217925	0.834833	0.272407
E3666	inch_creek	march	0.474856	0.189995	-0.172296	0.381153	-0.793098	0.564396	-0.50905	0.202485	1.03217	1.36663	1.23228	0.351777	-0.460183	-0.851162	0.959531	0.37662	0.445799	0.175554	0.659296	1.29548	0.989257	-1.18759	0.541572	0.559938	0.0733315	0.400247	0.312697	-0.428234	0.420829	0.132174	-0.660293	1.37652	0.226804	0.285903	0.214843	0.637791	0.0211761	-0.261786	-0.913755	0.567391	-0.807174	0.31623	0.463863	-1.41147	-0.0301756	0.429363	0.456095
E3667	inch_creek	march	-0.0265553	0.184999	-0.522761	0.291178	0.678775	0.2049	-0.896845	0.282279	0.686951	1.90486	1.20985	0.423752	-0.945667	-1.13009	0.383545	-0.32409	0.110242	-0.0551136	0.287713	1.06655	0.539922	-3.1672	0.284257	-0.426852	-0.338506	0.0698023	-0.0788903	-0.0368442	0.697611	0.0816981	0.589256	0.634035	0.034363	0.0116039	-0.20935	0.0202952	-0.453833	-0.967918	-2.01668	0.303842	-1.03999	-0.00433427	0.0576381	-1.62747	0.319068	0.30416	0.196308
E3668	inch_creek	march	-0.329271	-0.493562	-0.678661	0.0703837	0.681874	-0.0627004	-1.38119	0.305719	0.19109	1.76358	-0.0768111	-0.123492	-0.215481	-1.36025	0.089173	-0.678416	-0.137307	0.00797003	0.00880334	0.605419	0.217796	-3.3219	-0.25224	-0.778458	-0.582134	-0.453164	-0.250784	-0.497105	0.69232	-0.00153122	-0.391569	0.732506	-0.100583	0.113282	-0.320658	-0.111984	-0.27901	-1.0139	-1.68802	-0.19026	-1.24723	-0.153458	-0.52127	-2.35732	-0.373267	0.264268	0.10593
E3669	inch_creek	march	-0.0343402	-0.0582177	0.0570365	0.32188	0.0522309	-0.562474	-2.04335	0.312384	0.383727	1.87163	0.345037	0.402022	-0.111512	-1.76407	0.109502	-0.550897	-0.0679469	0.0604693	0.296733	0.382043	0.554574	-3.60743	-0.13706	-0.0864395	0.158909	-0.402023	-0.271534	-0.169014	-0.113523	0.0157453	-1.68526	0.500822	0.147999	0.657183	-0.22939	0.307127	-0.406319	-0.710555	-1.87858	-0.204793	-1.80223	-0.222251	-0.145264	-1.82948	-0.12764	0.542033	-0.0463302
E3670	inch_creek	march	-0.189504	0.260572	-0.615185	0.160583	0.195819	-0.3668	-1.19533	0.215132	0.299567	1.61702	-0.638148	0.066143	-0.413872	-1.34367	0.0550424	-0.162395	-0.156039	-0.100826	0.108914	0.262336	0.277247	-4.43743	-0.420762	-0.479599	-0.413598	-0.0140717	-0.454646	-0.449096	0.512212	-0.290781	-1.8741	0.191103	-0.210124	0.34111	-0.265104	0.0461092	-0.589314	-0.400499	-0.683243	-0.267675	-1.35892	-0.113659	-0.348201	-2.39	-0.400026	0.423876	-0.0567629
E3671	inch_creek	march	0.593563	1.3485	-0.18764	0.703416	-0.355815	-0.590737	-1.51306	0.59519	0.989316	1.25459	0.775387	0.915787	-1.21232	-1.31716	0.592786	0.195107	0.583391	-0.01238	0.268829	1.06373	1.07738	-2.37144	0.338558	-0.214928	-1.26597	0.625459	0.184914	-0.616087	-0.92343	-0.299919	0.547404	0.123545	0.153459	1.10937	0.148495	0.394999	-0.220481	-0.444866	-1.74062	0.161328	-0.890856	-0.34375	-0.415823	-2.63171	-0.880655	0.793313	0.316051
G2337	inch_creek	april	-0.191625	1.40321	-0.190673	0.145821	2.50307	-1.94758	-4.0012	2.08364	-0.266385	1.9464	-2.01039	0.896367	0.176447	-1.0875	0.31408	-0.00618447	-0.376702	-0.0511343	-0.462773	0.122559	0.228113	1.08581	-1.05908	0.460559	-0.450469	-0.235072	0.240346	1.31278	1.63711	0.791056	1.1026	-0.00909665	0.0397119	0.542259	0.360757	0.190344	-0.345594	-1.16972	0.524601	-0.402485	-0.526051	-0.0733901	-1.83969	-2.76881	0.425407	0.201705	-0.132912
G2338	inch_creek	april	-0.42123	0.542272	-0.373676	-0.249236	1.93969	-2.65288	-4.91288	1.55822	-0.336947	0.856051	-2.05318	0.27064	0.0894443	-1.05389	-0.125264	0.123669	-0.156956	-0.144367	-0.71596	-0.103635	0.0325165	1.22093	-1.18992	0.567097	0.235133	-0.261715	0.12623	0.621322	0.960008	0.223898	1.36523	-0.0202656	-0.217897	-0.0775485	-0.611146	-0.0652377	0.219271	-1.13062	0.963551	-0.213402	-0.384313	0.309232	-2.24533	-2.95592	-0.304441	-0.425268	-0.0328095
G2339	inch_creek	april	-0.136671	0.450899	-0.500823	0.0991374	2.06819	-1.54774	-3.159	1.85501	-0.207638	1.79772	-1.25824	0.164459	-0.22607	-0.803932	0.284684	0.0830293	-0.185136	0.00662829	-0.490155	-0.0471966	0.156138	1.85061	-0.823949	0.766744	0.152601	-0.374481	0.159505	1.17608	1.83742	0.794425	1.28559	0.363978	-0.207873	0.633724	0.0401733	0.182443	0.0437478	-0.126518	-0.271024	-0.157145	-0.636479	-0.0114497	-1.28114	-2.76887	0.184793	-0.196425	-0.00791045
G2340	inch_creek	april	-0.803054	0.389974	-0.856054	-0.376076	1.9167	-2.43016	-5.02236	1.45027	-0.601934	1.64755	-1.70689	0.477955	0.0575394	-1.39963	-0.378711	-0.309451	-0.755083	-0.221933	-1.35894	-0.265705	-0.24226	1.53347	-1.36058	0.391162	-0.119312	-1.22475	-0.210226	-0.0490717	0.484773	-0.258883	0.073398	-0.00487897	-0.474699	0.18491	-0.984242	-0.437379	-0.0151643	-1.19715	0.838946	-0.737719	-0.655808	0.00990211	-2.72101	-2.46518	-0.43222	-0.676738	-0.252318
G2441	inch_creek	april	-0.0201812	0.233303	1.29407	-0.137085	2.65401	-1.24189	-3.93185	1.49575	0.0640819	1.2793	0.130191	0.4192	-0.473649	-1.01095	0.313455	-0.0693003	-0.126172	-0.144193	-1.03423	0.677275	0.794554	0.958737	-0.545802	1.1404	1.85812	-0.331624	0.0303135	0.92945	1.17819	0.849924	-0.536618	-0.165338	0.135236	0.380218	-0.0252578	0.190314	0.483858	-0.12685	0.481078	-0.249848	-0.456955	-0.266352	-1.4932	-2.27025	0.168866	-0.0885888	0.0074864
G2442	inch_creek	april	-0.196866	0.264147	0.143606	-0.0057896	2.1559	-1.83168	-4.65186	1.73857	-0.297145	1.79692	-0.213482	0.606069	-0.00949749	-1.27013	-0.0121786	0.15323	-0.036822	-0.218791	-0.611762	0.00148614	0.240164	0.721443	-0.771864	0.813465	0.785366	-0.46796	0.221873	0.727173	0.935938	0.65251	0.0751727	0.254203	-0.300276	0.878774	0.13388	0.165241	0.192554	-0.328268	1.05378	-0.48467	-1.32074	0.0706093	-1.6436	-2.46176	-0.722378	0.440709	-0.077519
G2443	inch_creek	april	0.176038	0.676343	-0.0835036	0.243163	2.29482	-1.73668	-3.98134	1.74572	-0.164062	2.03617	0.448122	-0.445122	-0.45007	-0.578148	0.15728	0.456063	0.0104938	-0.131288	-0.914458	0.109013	0.51028	1.66162	-0.466183	0.980358	0.534129	-0.190468	0.272492	0.773551	1.44046	0.856574	1.23274	-0.396363	-0.110773	1.11749	0.137797	0.210003	0.102482	-0.306038	-0.324437	-0.501558	-0.790145	-0.285173	-1.73151	-1.94905	0.054727	0.0605626	-0.0764453
[truncated: 44 more columns]

## Sheet: st_chinook_GE
sample	pop	month	ACTB_v1	ALD_1	ALD_4._v1	AP3S1_24	CA4_v1	CCL19_v1	CCL4_v1	CFTR.I_v1	CIRBP_10_1	CIRBP_16_V2	CLEC4M_v1	COX6B1_19	CYP2K1_v2	EEF2_v1	ef2_14	ef2_3	EIF4A2_14_v1	Eif4enif1_12	Enolase_2	EXO1_v1	FK506_19_v2	FK506_3.6_v2	FKBP5_v1	FMNL1_v1	GHR1_v1	GlPh_1	GlPh_4	glu1	glu2	HBA_v1	HBAt_v1	HemA1_1	HemOxi1_2	HemOxi1_3	HemOxi2_1	HIF1A_4	HIF1A_6	HIF1A_7	hsc71_9	hsp70_6	hsp90a_15_v2	HSP90ab1_15_v1	HSP90alike_6	IDH3B_12_v2	IFI44_v1	IGFBP_10_v1	IGFBP1
E3478	u_fraser	december	1.11895	1.33897	2.69695	0.0296503	-5.45943	-2.5285	-3.32191	-3.86399	-2.27412	0.242927	-1.40017	1.11174	1.43452	-1.83862	1.52531	0.318639	0.451755	1.00279	1.41617	0.78071	0.432778	1.95489	-10.7045	2.52161	0.651882	3.3235	0.87046	1.02422	-4.50931	-2.32914	0.284327	-0.972701	-0.694061	-1.29166	-0.00031976	1.49402	1.58041	0.766855	0.880166	0.350354	-2.41062	-0.333661	0.992099	-0.164364	0.426525	-2.7888	0.256965
E3479	u_fraser	december	2.2429	2.69409	-0.611839	1.24771	-3.89112	1.22558	0.865933	-1.70826	-0.239619	1.58401	-1.89252	1.94764	3.14563	0.0649199	3.00517	1.65082	2.03526	2.83226	1.75698	2.66715	1.98951	3.56332	-5.46898	4.29101	1.09842	-0.402729	2.13237	2.4464	-4.79534	-1.84879	0.8418	-1.1252	1.18028	0.310577	2.96421	2.03497	3.53154	2.31546	2.13568	1.74633	-0.347684	1.29359	2.19063	0.39945	1.99487	-0.894023	-0.875691
E3480	u_fraser	december	1.2346	1.15818	-2.49666	-0.135555	-6.93768	-0.117539	0.0699521	-3.74564	-1.31709	0.63284	-1.74082	0.422878	0.46911	-1.05366	1.63268	0.879049	0.404664	1.30449	1.37301	1.18847	0.598149	1.76035	-6.86537	1.85221	-0.135674	-2.48936	0.811505	1.35001	-3.8072	-2.61646	0.383189	-2.21587	0.264685	-0.320722	0.828561	1.0587	1.17593	0.84861	0.0970315	-0.825989	-1.10035	0.736501	0.795734	0.754739	1.02016	-4.78889	-3.19903
E3481	u_fraser	december	2.02447	0.946126	-4.16716	0.0256883	-2.91569	1.80632	0.79457	-0.74602	-0.983578	0.884142	-5.98499	1.57112	1.61464	-0.557449	1.76204	1.17993	1.06707	2.5005	1.41861	1.78049	1.13083	2.76304	-2.95754	3.02455	0.97204	-1.59035	1.4468	2.10395	-3.54603	-1.25592	1.2774	-1.05954	1.57286	1.29214	1.14189	1.58455	2.32386	1.44181	1.59311	1.56977	-0.241244	1.22257	1.67795	0.477667	1.47944	-2.11944	-2.94592
E3482	u_fraser	december	1.35428	0.442614	0.865526	0.693487	-2.82159	0.753578	-0.199528	-1.80239	0.389043	1.41492	-5.24166	2.98363	3.95004	-1.11342	2.02606	1.00001	0.501728	2.12449	0.692109	1.86864	1.86654	3.28169	-3.69899	3.84412	1.38304	-0.0156168	1.1992	1.30387	NA	-2.15079	1.98573	-1.66634	0.339441	-0.0505698	2.69117	0.853981	3.08227	1.42762	1.25999	2.39922	-0.760731	0.239419	2.90029	0.306548	0.885766	0.758232	-0.975762
E3483	u_fraser	december	1.83613	1.10468	-0.676271	0.134268	-1.94241	1.04472	0.511452	-0.387835	-0.859638	0.755423	-2.44307	0.965784	1.59068	-1.02891	2.03955	1.34545	0.736195	2.35597	1.71255	1.44931	1.646	3.00329	-4.24983	2.21471	0.612722	-0.0410717	1.35599	1.98451	-3.89618	0.402795	2.32621	0.510786	1.64647	0.281968	1.50724	1.13192	2.58766	1.40093	1.29844	0.766236	0.167325	1.30724	1.66021	1.07966	1.24227	-3.43653	-1.78863
E3484	u_fraser	december	1.75881	1.54964	-0.0413657	0.64334	-4.72727	-1.39363	-2.42196	-3.01991	-0.256214	1.0021	-3.31789	0.711642	1.39617	-1.07002	1.93366	1.1896	0.989567	1.8192	1.09536	1.4342	1.56001	2.85232	-3.97796	3.09859	1.10149	-0.686367	1.47098	1.65384	-4.40908	-2.65221	0.120549	-1.66645	0.0454797	-0.6754	0.442418	1.86566	2.30002	1.42422	0.377708	0.0888933	-1.64231	0.414941	1.23711	0.142419	0.762552	-3.1918	0.345178
E3485	u_fraser	december	1.01539	1.70705	-2.51984	0.0669219	-6.92	0.00179062	-0.723092	-3.78311	-2.53195	0.739384	-4.56069	0.353137	0.74155	-1.09698	1.45605	0.467566	0.510766	1.50956	1.09595	1.05726	1.02109	1.99225	-7.82918	1.92957	-0.994917	-1.43752	0.621958	1.13344	-7.48274	-1.04814	0.814421	-0.558615	0.340223	-1.05502	0.801576	1.3619	1.07268	0.796647	0.22774	0.0518327	-1.2863	0.294523	1.13824	0.2324	0.783422	-4.7356	-3.23195
E3509	chilko	december	0.300865	0.914531	-1.29316	-0.155465	-8.35942	0.970269	-0.00468332	-4.573	-2.30897	0.141432	-0.875758	0.5626	0.337412	-1.16197	1.43596	0.016217	0.0251201	0.768421	0.360387	2.34038	0.0980391	0.634396	-4.81232	1.61559	-0.815604	-0.165421	-0.0795416	0.834193	-7.00311	-2.32839	0.34088	-1.43981	0.152949	-0.859699	0.41106	0.273918	0.221671	0.365286	0.417697	-0.391759	-0.81625	0.00394335	0.157176	0.51641	0.956344	-5.18692	-2.58626
E3510	chilko	december	1.26593	2.81886	-0.0772466	0.796368	-5.8149	2.62315	0.720912	-4.20137	-1.99296	1.5646	-2.12631	1.42289	1.47737	-0.923109	1.91315	0.953872	0.505523	1.67943	1.73942	1.29214	0.895999	1.75878	-5.00425	2.53636	-0.342987	-0.848126	0.985048	1.49806	-6.19587	-1.20288	1.68516	-0.198884	0.828705	-0.0761685	0.797166	2.67742	1.30126	0.940423	0.38853	0.383545	-1.53788	0.331389	0.560691	0.916133	0.708427	-4.84305	-1.5369
E3511	u_fraser	january	-0.632943	-1.92722	-4.99586	-0.342466	-7.92201	-0.00556205	-0.133393	-4.2182	-2.52987	-2.33817	-3.15432	-3.27979	1.61629	-2.26242	0.593	0.266656	-1.0103	-0.378023	0.195414	0.0418382	-0.127353	-0.0491508	-4.7534	0.233322	-2.50769	-2.78129	0.266491	-0.292402	-5.87676	-2.5122	-1.78078	-1.85741	-1.00166	-0.73109	-0.580704	-2.29049	-0.797895	-0.513643	-0.727179	-0.993332	-2.10631	0.109156	-1.96376	-0.147087	0.185136	-5.40557	-2.96239
E3512	u_fraser	january	-0.58837	-0.146877	-4.54085	-0.429605	-6.18381	0.74902	0.195927	-4.89303	-2.46941	-0.347207	-2.63604	-1.96417	0.870895	-2.30438	0.156389	-0.336389	-0.887748	-0.520736	-0.155623	-0.311692	-0.745249	-0.325583	-3.95971	-0.0238373	-1.7324	-4.29663	-0.497646	-0.370275	-7.94599	-1.84892	-0.987314	-1.34352	-0.655318	-0.166751	-1.70727	0.0412859	-1.20559	-0.504944	-0.536015	-1.47617	-0.831542	-0.42081	-1.01167	-0.317666	-0.159209	-6.4233	-8.39741
E3513	u_fraser	january	-1.01308	-0.224086	-2.95357	-0.822035	-7.16742	-1.31563	-1.56572	-4.8042	-3.48847	-0.353703	-1.88131	-2.68998	0.0194982	-2.2071	-0.23513	-0.487049	-0.972097	-0.541562	-0.566213	-0.404483	-0.285809	-0.230884	-7.87445	-0.28445	-1.29689	-3.05476	-0.623398	-0.474845	-6.43861	-3.22522	-1.53392	-2.27742	-0.490275	-0.910578	-1.5961	0.450426	-1.30184	-0.401932	-1.22913	-1.63192	-1.76506	-0.732372	-1.53315	-0.167602	-0.45167	-6.32085	-1.8104
E3514	u_fraser	january	-1.31074	-1.65016	-5.3603	-0.86811	-9.16431	0.201864	-0.415151	-5.49643	-2.76739	-1.68619	-3.71051	-3.21835	0.570611	-2.57448	-0.176189	-0.70686	-0.785785	-0.481895	-0.457618	-0.931699	-0.67436	-0.704642	-4.31161	-0.303517	-1.87691	-4.7071	-0.733828	-0.514453	-5.10566	-4.905	-1.54293	-4.23047	-0.476412	-0.114782	-0.979368	-0.903652	-1.31029	-0.58183	-0.891048	-1.16504	-0.80169	-0.681805	-1.783	-0.23594	0.268113	-5.63864	-3.24029
E3515	u_fraser	january	-0.88271	0.208289	-3.34073	-0.646532	-8.18942	-0.12325	-1.02165	-4.62387	-2.90171	0.188348	-2.62997	-1.90383	-0.216804	-2.42779	-0.191572	-0.901407	-1.33708	-0.3731	-0.282776	-0.571419	-0.770246	-0.593826	-5.91237	-0.19802	-1.54697	-3.87639	-0.648998	-0.477242	-6.08168	-2.18359	-0.206036	-1.93346	-0.662231	0.0405402	-2.52109	1.18099	-0.997993	-0.585607	-1.3588	-1.00256	-2.00591	-1.18633	-1.81925	-0.0203856	-0.0664575	-6.75444	-2.91111
E3516	u_fraser	january	-1.07256	-0.51999	-3.6785	-0.774878	-6.43187	-1.55875	-1.20046	-5.09827	-2.38506	-0.896317	-3.12458	-2.46842	0.679908	-2.14599	0.071603	-0.387737	-0.667669	-0.188969	-0.282345	-1.0092	-0.500391	-0.389046	-6.09885	-0.0637149	-2.37072	-3.66227	-0.43692	-0.540483	-8.4942	-2.65294	-0.649981	-2.16721	-0.68751	0.0492072	-1.53996	-0.0771467	-1.21825	-0.437789	-0.990499	-2.03913	-2.19928	-0.575578	-1.59874	-0.27622	-0.283975	-6.0502	-2.1225
E3517	u_fraser	january	6.66212	7.08601	4.84049	7.23966	1.57702	8.5546	7.98661	5.8993	-8.30904	8.52495	7.42767	5.10518	10.1895	4.93342	9.81298	8.28028	8.75442	7.61527	9.62217	8.56838	9.19878	9.36052	5.86112	9.40994	7.11155	3.50538	10.0443	9.40943	0.0724775	6.26561	7.25596	6.80766	9.87004	8.8395	8.46743	-4.70828	9.33551	8.26686	6.81486	6.29721	7.81366	7.46416	7.3281	9.46976	10.335	3.09525	6.19892
E3518	u_fraser	january	-0.800396	0.469563	-3.35323	-0.606761	-8.13061	0.791967	0.175145	-4.29571	-3.43983	-0.288031	-4.19792	-1.99695	0.844725	-2.12171	0.345506	-0.378078	-0.457189	-0.215273	-0.0627859	-0.215664	-0.484775	-0.151715	-7.20434	0.154642	-1.69306	-2.97873	-0.0433559	-0.19856	-5.87331	-2.23966	-0.0216254	-1.72497	-0.567139	-0.565979	-0.759948	0.227225	-0.165294	-0.267464	-0.517568	-1.29044	-1.59492	-0.334793	-1.04348	-0.108051	0.106846	-6.68591	-7.86358
E3522	u_fraser	january	-1.03526	-0.192631	-4.13291	-0.695156	-8.71196	0.0873291	-0.895467	-6.09829	-2.27993	-0.443179	-3.61213	-1.50854	-1.76238	-2.83841	0.337617	-0.964373	-1.06529	-0.413192	-0.164452	0.0210863	-0.265427	-0.18412	-6.94411	-0.239684	-1.28204	-4.12365	-0.971814	0.177681	-6.94898	-4.27673	-1.78728	-3.42055	-0.0824458	-0.986344	-1.17469	0.586528	-1.69778	-0.430001	-1.05741	-1.77608	-1.83285	-0.951932	0.0732756	0.016101	0.370765	-5.82938	-3.53578
E3523	u_fraser	january	-0.459695	-0.481207	-4.04853	-0.64054	-8.01314	0.24675	-0.977118	-4.69841	-1.6357	-0.325865	-3.38733	-1.02293	-0.0808989	-2.73558	0.556678	-0.711338	-0.829938	-0.00239411	-0.187788	0.281088	-0.0757081	0.303849	-4.65957	0.328645	-0.756477	-4.16587	-0.699614	0.410785	-5.69911	-2.69718	-1.07463	-1.94272	0.108333	-0.925171	-0.00776201	1.01024	-0.334529	-0.0934405	-0.332523	-0.852719	-1.5059	-0.849453	0.496253	-0.0252209	0.320063	-6.02828	-2.58685
E3524	u_fraser	january	-0.419453	0.280999	-2.93125	-0.498702	-5.61778	-0.659936	-1.45581	-4.8897	-0.459794	-0.0992865	-2.20637	-1.12956	-3.35363	-2.495	0.660997	-0.392021	-0.83217	-0.291764	0.084483	0.14607	0.0964053	0.465881	-4.50806	0.528501	-1.24196	-3.40214	-0.559391	0.503323	-7.36835	-2.7296	-0.0224615	-1.9612	-0.0842615	-0.952925	-0.0869227	0.924867	-0.640088	-0.107825	-0.295019	-0.172531	-1.50504	-0.559807	0.312216	-0.255566	-0.152863	-6.71	-3.50533
E3525	u_fraser	january	-0.54071	-0.170997	-3.82003	-0.68049	-8.18385	-0.61043	-1.7951	-5.26533	-2.40795	-0.394226	-2.70676	-1.07494	-0.53959	-2.50452	0.608513	-0.646581	-0.610852	-0.00543555	-0.194546	0.462147	-0.301289	0.189193	-6.92861	0.158565	-1.0592	-3.53214	-0.563956	0.320174	-6.29219	-2.71886	-0.528435	-2.03176	-0.251256	-0.889632	-0.634446	0.656671	-0.514427	-0.286954	-0.525563	-1.2705	-2.36789	-0.803176	0.35444	0.296017	0.328622	-6.02522	-3.05999
E3526	u_fraser	january	0.247837	1.05105	-3.6431	-0.547304	-2.32457	-0.979961	-1.92356	-0.913862	-3.39301	0.234117	-4.17848	-1.08772	0.601781	-1.86874	1.14586	-0.0696194	-0.27922	0.830471	0.994403	0.108573	0.0802795	0.925425	-4.95372	0.426	-0.822515	-2.70112	0.266819	1.04277	-5.18533	-2.01869	1.04549	-1.22528	0.137232	-1.2384	-0.105553	1.6002	0.768628	0.56873	-0.129433	-0.598453	-2.27597	-0.334245	0.624919	0.614129	0.364374	-5.76941	-4.68013
E3527	u_fraser	january	0.104102	0.660173	-1.98244	-0.378284	-8.34151	-0.480126	-1.54419	-5.4662	-1.58746	0.767319	-3.263	-1.05332	-0.718699	-2.27354	0.858181	-0.162234	-0.770262	0.472933	0.334145	0.398373	0.509438	0.658622	-6.67454	1.20796	-0.657735	-2.32558	-0.494585	0.203367	-6.00882	-2.40335	0.00375353	-1.32121	-0.678567	-1.046	-0.720382	2.09921	-0.281108	0.0337606	-0.68903	-2.16061	-1.36524	-0.813479	1.08268	0.333579	0.186628	-5.49274	-5.38121
E3528	u_fraser	january	0.68895	1.06673	-0.55714	-0.148701	-7.49096	0.379928	-0.559406	-4.52288	NA	0.0462597	-3.71924	-1.02489	-1.33303	-2.15409	1.56596	0.332785	0.442581	0.940018	0.773639	0.301943	0.726292	1.46235	-8.26103	1.44369	-0.178736	0.645072	0.303148	0.989133	-0.0205411	-2.16779	1.20166	-1.2894	-0.0692893	-1.18817	-0.888095	2.41755	0.388169	0.70354	0.0863702	-0.0800377	-2.04178	-0.115329	0.277946	0.727509	0.43539	-3.73696	-7.7587
E3529	u_fraser	january	0.28845	1.03979	0.346882	-0.161755	-7.27774	-0.656545	-2.03871	-5.36388	NA	0.482814	-2.0883	-2.88409	-1.75134	-1.74311	1.01582	-0.926568	-0.171898	0.517033	0.375489	0.663694	0.266062	0.423816	-3.92215	1.12424	-0.437512	0.465107	-0.126737	0.496063	-6.4942	-1.94793	-0.170818	-0.828457	-0.0360863	-1.41262	-1.43452	2.48941	-0.438743	0.568177	-0.362501	0.427766	-2.48089	-0.765449	-0.859081	0.435823	0.0357448	-6.10729	-2.52756
E3530	u_fraser	january	0.600738	0.934375	-3.27203	-0.208538	-8.49757	0.878169	-0.233365	-5.20138	-9.77959	-0.452501	-4.67555	-0.804452	-3.72394	-2.46881	1.60856	-0.26783	-0.15862	0.614434	0.661077	-0.0993004	0.47253	1.26568	-6.48728	1.70246	-1.48652	-1.94264	-0.226692	0.532325	-6.94689	-1.37276	0.618793	-0.753135	-0.0303493	-0.885919	-0.373521	1.79418	-0.224473	0.504048	-0.229098	-0.230304	-2.60763	-0.468579	0.122194	0.0932251	0.381775	-6.34207	-10.7655
E3531	chilko	january	-1.06581	1.39241	-1.06272	0.163535	-1.03392	0.859038	-4.6981	-4.97845	0.20694	2.97736	-2.3043	-2.38549	4.77968	-0.547548	-1.13244	0.397558	-1.50525	0.867518	-2.5604	2.44338	0.499435	1.35673	-0.832112	1.0224	4.26965	-0.163006	0.715941	-0.0180648	NA	-2.41243	2.96271	-1.70154	2.76266	-1.70114	-1.21322	-0.242085	2.87157	0.201396	1.14165	3.8007	-1.26426	-1.56481	1.50038	-0.464912	-0.9159	3.72421	2.80679
E3532	chilko	january	0.611082	0.865657	-1.72561	0.536319	-6.01712	0.887887	0.0849706	-3.12416	1.27421	0.792338	-1.29122	-1.38836	-1.12187	-0.924366	0.798081	1.05052	-0.0348157	1.07469	-0.0215065	0.911023	0.370308	0.312913	-1.52855	1.33975	0.148661	-3.82651	1.32907	0.6277	-4.97721	-1.70404	0.123816	-0.967035	-0.119527	0.641852	0.652039	0.439824	0.433878	0.490481	-0.0275289	0.455586	0.327376	0.683393	-0.0521397	-0.0894308	-0.0810487	-3.77007	-0.879513
E3533	chilko	january	-0.833644	0.0786868	-3.7871	-0.0965579	-7.93323	-1.38823	-0.677454	-4.09337	-0.851646	-0.0660194	-5.49024	-2.86949	-2.49946	-1.41559	0.00981804	0.0586343	-0.619349	0.468846	-0.18023	0.279388	-0.465073	-0.890609	-1.16897	0.203247	-0.670351	-3.69865	0.420145	0.03608	-5.24657	-2.13471	0.56586	-1.85432	-0.0434256	0.738674	-2.58807	-0.446551	-0.497453	-0.21621	-0.693038	-0.122197	-0.7535	-0.260482	-1.28577	-0.556251	-0.202212	-5.32791	-2.13888
E3534	chilko	january	0.350433	1.63085	-1.44591	0.354712	-6.81784	-0.36015	0.324241	-3.23914	0.91971	1.98036	-0.715947	-1.93306	-1.36423	-1.05633	0.39833	0.609045	-0.277596	0.747168	0.127581	0.386738	0.224676	-0.0613479	-2.09962	0.992656	-0.323464	-3.8212	0.86512	0.768386	-6.03673	-2.30219	0.502634	-1.53434	0.565935	-0.29742	0.255309	1.95616	0.450846	0.350812	-0.553976	-0.313513	0.0999035	0.060949	-0.0247485	-0.0403377	-0.69522	-4.19869	-0.87545
E3535	chilko	january	0.131851	1.26653	-1.41222	0.251539	-7.48135	-0.337136	-0.0449031	-3.91757	1.06942	1.795	-0.555861	-2.08593	-1.3971	-1.19031	0.420731	0.647044	-0.216669	0.494711	0.210102	0.25281	0.226092	-0.169231	-1.98839	0.711762	0.0850848	-2.88643	0.899343	0.670905	-6.8895	-1.46037	1.42857	-0.917296	0.106808	0.071093	-0.804435	1.58406	0.494404	0.264951	-0.719338	-0.569567	-1.66816	-0.309216	-0.0747239	-0.0924164	-0.350035	-3.76769	0.0992259
E3536	chilko	january	0.957152	1.93767	-0.874412	0.715325	-4.67579	-0.660105	-0.251958	-3.25977	1.45208	1.5667	-0.827152	-1.36708	1.26414	-0.707816	0.947574	1.30658	0.178534	1.3112	0.149678	0.684781	0.688648	0.70076	-1.30082	1.41212	1.15397	-2.73753	1.0893	1.14152	-6.32833	-1.56652	1.62182	-0.841188	0.635566	-0.284979	0.0165309	1.21175	1.4709	0.71036	0.0418229	0.698324	0.450283	0.90938	0.749876	-0.00127779	-1.10567	-0.167185	-0.372781
E3537	chilko	january	1.80702	3.52061	2.91721	0.763204	-6.0101	-1.69234	-1.41529	-4.38257	1.50322	3.24604	1.52857	2.66269	-0.980749	-0.187143	1.39332	1.69879	1.30041	1.58108	0.906043	0.71858	1.10848	1.2275	-1.85986	2.03117	1.63997	2.69584	2.15086	1.41433	-5.98648	-0.927288	1.40011	-0.205225	0.587312	-0.465061	-1.07749	2.68142	1.36827	1.31574	0.738376	1.98295	0.995732	0.900672	0.598639	1.03948	-0.556409	-2.82291	0.161294
E3538	chilko	january	-1.22371	2.12438	-1.23825	0.400173	-0.829944	0.903882	-5.13159	-5.43223	0.835288	3.79788	-5.36997	-3.34797	4.75483	-0.791734	-0.859506	0.369223	-1.84152	1.27237	-3.17494	2.46795	0.532273	1.49995	-1.45804	0.413171	4.38327	-0.883254	0.94069	0.0903534	NA	-2.37743	3.29418	-2.06544	2.35222	-5.84766	-0.809373	1.11338	2.84559	0.546379	1.30372	3.44987	-1.32865	-1.2554	2.60686	-0.185308	-0.369697	3.80505	1.80872
E3539	chilko	january	1.64515	3.42094	-0.715528	0.932878	-2.97157	0.225205	0.840191	-1.35748	3.1163	2.55547	-1.8614	0.695901	1.6289	-0.292276	1.11875	1.92932	0.332611	1.96532	0.0528428	1.23513	0.592801	1.03309	-2.66083	2.78988	0.0487615	-2.13223	1.28601	1.53571	-1.90989	-2.12492	0.713184	-0.728259	-0.117441	1.53554	1.66739	1.50455	1.97201	0.774241	-0.0813946	1.64854	0.0744681	1.11989	0.453583	-0.687515	-0.0595185	-0.0861228	-1.11823
E3540	chilko	january	2.14831	3.91706	0.623507	1.79692	-2.60236	0.976173	-0.205887	-1.35294	6.33294	4.01878	-3.15323	1.85536	2.25165	0.0573048	1.43376	2.87204	0.89836	2.47957	0.42062	1.49828	1.46924	2.20559	-3.3831	3.9618	1.00146	-1.64031	2.21652	2.30832	NA	-1.49268	1.79969	-0.486135	0.262325	1.82058	2.87476	2.5606	3.14591	1.92884	0.356165	1.21669	0.608003	1.67672	1.72837	-0.130688	0.687545	0.717897	4.21414
E3541	chilko	january	1.56813	2.75512	-0.361898	1.10891	-5.58367	1.0654	1.7094	-2.60485	5.10524	3.01942	-1.42757	1.27171	0.383182	-0.234228	1.35544	2.51427	-0.0273839	2.30085	0.40669	1.55128	0.933666	1.3029	-2.35573	2.71789	1.03214	-2.70479	1.75635	1.68335	-3.56183	-1.64517	-0.45057	-0.635672	0.354797	1.4127	2.4212	1.96178	2.2044	1.11504	0.352683	1.47337	1.00793	1.57944	0.651473	-0.109379	0.595422	-2.2073	3.9517
E3542	chilko	january	0.879914	1.69283	-2.45243	0.26735	-5.96023	-0.478252	-0.029152	-3.36314	4.54736	2.87307	-4.54369	0.637828	0.00259513	-0.800293	0.586742	1.57563	0.114294	1.09661	0.50764	0.0883905	0.0654702	0.473064	-0.69367	1.42984	-1.12295	-3.60173	1.06006	1.21788	-4.35121	-1.72052	1.13667	-1.06807	-0.329403	1.34436	1.72888	1.64263	1.10112	0.720944	-0.515002	0.281191	-1.00712	0.962396	-0.132189	-0.279118	1.01391	-2.98474	3.28967
E3543	chilko	january	1.88599	2.2298	2.15766	1.33364	-1.90013	-1.81469	-0.756152	-1.3659	6.79135	4.17114	-2.24076	1.80745	2.10381	-0.1575	1.43968	2.73284	0.16955	2.17602	0.60583	1.00363	1.32521	1.82733	0.126347	4.11467	-0.0358202	-0.143094	1.54436	1.84356	-3.93746	-0.533468	1.81128	0.398502	0.100925	1.37035	2.58057	2.42845	3.09922	1.56468	0.475058	1.81152	0.658336	1.35502	1.82015	-0.66309	0.625403	-0.146645	7.44056
E3544	chilko	january	1.97493	2.82402	1.75625	1.93788	-0.811627	-0.310507	-2.02847	-1.39685	6.57386	4.83866	-1.91308	2.3247	3.83246	-0.476088	1.46524	2.66612	-0.0931317	1.76504	0.574467	1.36774	0.798028	1.33678	-0.741859	4.50146	1.70983	-1.66831	1.33036	1.93127	-2.69006	-1.03411	3.62942	-0.0611689	0.0441982	2.13836	2.72452	2.3739	3.04608	1.34854	0.733709	2.83621	0.923391	1.29204	2.58136	-0.152101	0.0604716	2.97384	3.475
E3545	chilko	january	1.96417	3.02772	1.17129	1.61579	-1.99033	-0.941543	-0.757325	-1.90156	6.58808	3.54338	-4.80869	1.58836	3.09669	-0.815633	1.18901	2.77857	-0.0269238	1.90624	-0.0648657	1.13154	0.736005	1.52532	-2.04212	4.24997	1.05079	-1.98136	1.74538	2.10455	-2.8554	-1.17468	2.56937	-0.135532	-0.337476	0.836153	2.80326	2.20866	2.70829	1.5454	0.283142	2.1698	-0.561074	1.20542	1.7135	-0.523626	0.239803	1.53145	6.58921
E3546	chilko	january	1.13592	1.54117	0.794784	0.792284	-0.642568	-1.01629	-1.95222	-1.87409	5.26452	2.2487	-1.13137	0.766041	4.26819	-1.73879	1.28702	2.24566	0.319238	1.55016	-0.551802	1.07004	1.41644	1.88404	-2.00556	3.47106	1.61931	-0.644443	1.046	1.11508	-2.84708	-0.994688	3.48411	-0.487393	-0.342915	0.160703	1.72955	1.27154	2.84362	0.960878	0.628307	3.24832	0.110963	0.662046	2.28502	-0.673126	-0.0483727	3.1951	6.60925
E3571	u_fraser	february	-0.611927	0.476664	-4.40488	-0.223289	-2.87667	-2.5731	-2.48151	-3.70964	-2.44652	-0.534478	-4.4189	-2.8323	1.63571	-1.79135	0.258989	-0.236693	-0.432223	-0.760668	-0.136343	-1.00368	-0.607066	0.114557	-3.08968	-0.238289	-1.74138	-2.91025	0.0868079	-0.216985	-7.11291	-0.914706	0.605378	-0.438175	-0.530195	-0.471358	-1.28109	-0.246065	-0.497446	-0.356707	-0.822368	-1.25632	-2.68227	-0.45475	-1.78233	-0.0123618	-0.256296	-7.61135	-1.58351
E3572	u_fraser	february	-0.4949	0.201538	-4.3048	-0.497404	-6.19214	-0.919385	-1.33115	-4.08464	-2.05496	-0.543929	-4.27921	-3.17394	1.29336	-1.78435	0.457247	-0.0530547	-0.728464	-0.436167	-0.328602	-0.692404	-0.621504	0.0123051	-2.63394	-0.305266	-1.28163	-3.71225	-0.247816	-0.217179	-5.60343	-0.920662	1.7771	-0.645457	-0.605648	-0.716983	-0.880499	0.209358	-0.187624	-0.272494	-0.430307	-1.23159	-2.50883	-0.395078	-2.36963	0.298035	0.0501387	-6.34569	-6.04892
E3573	u_fraser	february	-1.08175	-0.330615	-5.05167	-0.372467	-5.11851	0.904624	-0.0224353	-1.80446	-2.26623	-1.05377	-4.62081	-2.3555	1.65962	-1.66755	0.104203	-0.348975	-0.90674	-0.499958	-0.120144	-1.72002	-1.21905	-0.617363	-2.74127	-0.383442	-0.574131	-3.88188	-0.0758944	-0.167265	-6.29036	-2.60607	0.355193	-2.32195	-0.264228	0.711111	-0.671968	-0.123592	-0.692411	-0.37786	-0.0776351	-2.05735	-1.94015	-0.281476	-1.78632	0.200252	0.3403	-6.92156	-2.85062
E3574	u_fraser	february	-0.483586	0.403153	-1.42006	-0.288689	-6.54968	-1.64334	-1.28251	-3.67382	-1.30202	0.0059454	-2.56726	-2.28421	1.29862	-1.51031	0.368801	0.156045	-0.287323	-0.19079	0.00224869	-0.383328	-0.0123314	0.0623022	-4.07767	0.130527	-1.39885	-0.410849	-0.118883	0.148138	-5.56289	-0.912575	0.81322	-0.516299	-0.101081	-0.373959	-0.337943	0.56291	0.0581579	-0.0789421	-0.367177	-0.711416	-2.40007	-0.357485	-1.54151	0.351787	0.288911	-5.57414	-0.524299
E3575	u_fraser	february	-0.770854	0.038912	-2.62356	-0.638662	-6.21919	-1.04394	-2.1814	-4.37226	-2.84225	-0.0498721	-4.29325	-2.92978	0.303181	-1.97792	0.0485535	-0.613843	-0.559296	-0.308877	-0.235921	-0.53599	-0.311503	-0.195941	-6.32244	-0.227346	-1.05368	-2.39763	-0.494594	-0.257574	-7.48116	-1.91921	-0.553949	-1.44106	-1.06974	-0.504968	-0.939998	1.05983	-0.396738	-0.239019	-0.86504	-1.10078	-2.19268	-0.997184	-1.73656	0.0293957	-0.462401	-5.96806	-2.52614
E3576	u_fraser	february	-0.679314	-0.134916	-3.08169	-0.440079	-5.10569	0.440633	-0.379037	-3.29328	-0.856212	-0.451924	-4.44446	-2.26303	1.73954	-1.4709	0.54671	0.0906187	-0.304446	-0.108154	-0.121731	-0.383479	-0.0328694	0.246593	-4.1938	0.237726	-0.927696	-2.28165	-0.0793698	-0.0336995	-6.69927	-0.952547	0.838529	-0.556879	-0.672376	-0.232685	-0.283418	0.169403	0.0468594	-0.0851217	-0.374071	-0.875556	-2.00046	-0.2343	-1.62676	0.361039	0.390861	-5.25364	-2.00993
E3577	u_fraser	february	-1.02019	-0.0588059	-2.76697	-0.644033	-5.23707	0.719292	-0.440429	-3.42915	-2.80553	-0.45567	-3.27064	-2.12448	0.0668059	-1.88724	0.0876184	-0.601326	-0.57923	-0.157109	-0.0940746	-0.776603	-0.544897	-0.464818	-3.07536	0.0757004	-1.53183	-2.16047	-0.497548	-0.465821	-7.01673	-2.02039	-0.0414579	-1.55454	-0.492048	0.112008	-0.852211	0.356897	-0.899281	-0.463953	-0.148745	-1.55243	-2.7678	-0.666116	-1.62102	0.00774506	-0.115224	-5.97653	-2.37396
E3578	u_fraser	february	-0.326879	1.2974	-2.2605	-0.521655	-6.39776	-0.827519	-1.40261	-3.70856	-2.92174	0.158521	-5.04949	-2.61521	1.47424	-1.44832	0.670274	-0.0613744	-0.500094	0.152154	0.147879	-0.93546	-0.217536	0.100231	-2.36864	0.253004	-1.13936	-1.8881	0.291558	0.106929	-7.92498	-1.79985	-0.65834	-1.02094	-0.649814	-0.784166	-1.49519	1.31399	-0.00899266	0.04512	-0.303811	-1.54228	-2.43415	-0.395497	-1.90666	0.241714	-0.113604	-6.20573	-1.99574
E3579	u_fraser	february	1.03479	2.17517	-1.50893	0.350266	-5.84329	-1.3305	-1.64901	-2.5081	-1.81133	1.18285	-1.03527	-0.522577	1.97554	-0.921886	2.0971	0.853227	0.732999	1.31299	1.33137	1.29963	0.18309	1.40791	-2.0376	2.2708	-0.241105	-1.79094	1.02397	1.42772	-4.6136	-1.30107	-0.713363	-0.287923	0.43791	-0.357738	0.787882	2.24023	1.18357	1.05923	0.0634532	-0.863039	-1.9976	0.36114	0.212963	1.17635	0.290841	-4.96784	-2.31688
E3580	u_fraser	february	-1.12315	-1.05337	-3.91248	-0.715693	-7.43658	-1.03564	-2.32096	-5.61572	-2.94797	-1.64695	-6.91334	-1.17163	0.329319	-2.36973	0.337012	-0.984655	-0.934293	-0.541091	-0.323485	-0.795416	-0.676142	-0.177128	-3.10831	-0.145159	-1.35486	-1.51037	-0.735638	-0.0465964	-5.67634	-2.24677	-1.00426	-1.99849	0.0202573	-0.292358	-0.459634	-0.454993	-1.2672	-0.515818	-0.195722	-1.80373	-3.11183	-1.08789	-0.627351	0.412527	0.237102	-7.17785	-7.72064
E3581	u_fraser	february	-0.558099	0.0755668	-1.47206	-0.618011	-6.09808	0.190637	-1.22622	-5.06774	-1.86337	-0.621715	-4.1587	-1.08326	0.0107007	-2.04228	0.869066	-0.61166	-0.327732	-0.177443	0.462126	0.224694	-0.310801	0.200648	-4.07014	0.272809	-1.15932	0.347314	-0.469452	0.24845	-6.21207	-1.94335	0.481032	-1.4659	-0.0765841	-0.471043	0.060042	0.308581	-1.15636	-0.295529	0.240425	-1.79568	-1.98875	-0.634954	-0.0466707	0.510561	0.278306	-6.90592	-2.14787
E3582	u_fraser	february	-0.350539	0.455704	-3.34831	-0.428777	-6.07945	0.0402785	-1.2013	-3.50074	-1.59405	-0.0495676	-2.43557	-1.15703	-0.254696	-2.04206	0.795622	-0.340386	-0.254426	0.0479304	0.0546585	-0.0172574	-0.258196	0.418	-1.12194	0.40219	-0.662889	-2.56255	-0.446654	0.701773	-5.89148	-0.223115	1.7461	-0.114116	0.117805	-0.46352	0.41388	1.05054	-0.18413	0.0915746	0.0505765	-1.05331	-2.23127	-0.486954	0.295611	0.583704	0.164187	-6.31154	-2.09198
E3583	u_fraser	february	-0.757542	-0.341518	-3.27046	-0.519794	-4.11387	-2.7872	-3.12648	-4.33864	-2.30703	-0.418345	-2.66006	-1.51306	0.200207	-2.31837	0.483513	-0.771112	-0.466949	-0.030994	0.0874628	-0.0615318	-0.249255	0.279602	-2.78626	-0.0850821	-0.589749	-2.18171	-0.540319	0.352192	-7.30886	-1.60576	1.02231	-1.27889	0.0836761	-0.527573	0.104032	1.0859	-0.490255	-0.0390028	-0.551154	-1.55498	-2.95151	-0.870104	0.103266	0.54665	0.430711	-6.47066	-2.19795
E3584	u_fraser	february	-0.507549	0.313773	-3.44011	-0.554344	-9.16979	0.56694	-1.20658	-4.61822	-2.30571	-0.295586	-4.41553	-1.01828	-0.662032	-2.15767	0.721114	-0.5378	-0.680702	0.37561	0.704289	0.563022	-0.224003	0.309444	-4.59863	0.357588	-0.769371	-2.99004	-0.512333	0.534674	-7.2783	-2.75392	-0.90489	-1.9822	-0.267739	-0.591778	-0.0438398	0.960035	-0.332053	-0.0358562	-0.166216	-1.73551	-2.9201	-0.55436	0.502805	0.48383	0.219642	-6.7427	-3.76038
E3585	u_fraser	february	1.12768	1.42347	-0.702502	0.140862	-6.19543	0.170827	-1.12228	-2.92669	-1.29351	0.646735	-3.5907	0.0177194	0.320464	-1.26108	1.72084	0.806624	0.420561	1.38657	1.18381	0.953018	0.685643	1.58273	-1.2457	1.92113	0.147589	-0.717201	0.602736	1.20825	-3.7272	-0.617456	1.30151	0.455508	0.244045	-0.682189	0.167955	1.85619	1.56555	0.948243	0.251996	-0.193246	-2.15817	0.323031	1.55317	0.962878	0.724011	-5.13415	-6.68662
E3591	chilko	february	1.45154	2.14172	1.89617	0.683292	-2.93681	-1.02567	-1.83379	-2.30849	1.05671	1.31068	-1.12627	-0.971526	0.0130501	0.364526	1.6026	2.02434	1.00963	1.50986	0.0729113	0.85329	0.750627	1.26256	1.04448	2.79224	1.18602	-0.219679	1.62695	1.14714	-4.95764	-1.39852	0.709896	-0.615666	0.310174	0.305837	0.895735	0.731662	1.77741	1.22025	-0.0308814	1.18407	-0.556917	0.79971	-0.181977	-0.390492	-0.994961	-1.76778	3.11169
E3592	chilko	february	0.183174	0.399612	-0.943045	0.306264	-4.93159	0.493077	0.959824	-2.92034	0.805726	0.0428684	-0.896992	-1.77019	-0.109597	-1.00899	0.737216	1.06887	-0.0204938	0.410304	-0.280399	0.0237492	0.148811	0.284172	0.419846	1.23931	0.445299	-1.60801	0.7695	0.233274	-5.51443	-1.20493	0.644673	-0.82361	0.790365	0.433346	-0.549981	-0.29388	0.454386	0.399231	0.0817355	0.740645	-0.279447	0.638799	-0.303132	0.28155	-0.362972	-2.02651	0.0502842
E3593	chilko	february	0.274546	0.355122	-1.78462	0.38092	-5.23162	0.682954	0.415345	-2.99466	0.320124	0.19243	1.89795	-2.02382	-1.63908	-0.622027	0.83281	1.01852	0.210529	0.794214	0.271039	0.576964	0.247673	0.247728	-2.39795	1.19299	0.0627629	-2.86525	0.663719	0.704781	-6.0013	-1.88392	0.185376	-0.937173	0.0639016	0.92138	-0.0737227	0.115087	0.284032	0.48863	-0.17743	0.499787	0.179849	0.769943	-0.106127	0.293912	-0.407587	-4.42259	-5.08733
E3595	chilko	february	-0.385486	-0.105795	0.0335316	-0.163786	-5.97247	-0.236646	-0.402383	-4.60472	-0.204876	0.16745	0.308772	-1.85156	-1.57589	-0.818487	0.273143	0.509778	-0.136173	0.400389	-0.391872	-0.543575	-0.121534	-0.0756422	-2.81711	0.266927	0.624893	0.211859	0.586275	0.165984	-5.44282	-0.909155	2.47168	-0.683426	0.148607	0.892899	-0.698894	0.106568	-0.0117034	0.18102	0.0841628	-0.534492	-0.990077	0.0635881	-0.751173	0.0708626	-0.688049	-3.75331	-4.95643
E3596	chilko	february	-0.450659	0.440107	-2.04672	-0.520528	-6.66133	-1.42467	-0.7475	-4.01554	-0.217393	0.27697	-0.525602	-2.61015	-1.07797	-1.29126	0.102856	0.299405	-0.70671	-0.176806	-0.400147	-0.371767	-0.285066	-0.291934	-3.82444	-0.231333	-0.106495	-2.54998	0.130948	0.0331007	-7.34113	-1.60636	0.492171	-1.18062	-0.598853	-0.704567	0.197353	0.349601	-0.157244	0.036236	-0.652647	-0.920301	-1.50154	-0.25477	-1.16733	-0.115003	-0.37781	-5.32369	0.234419
E3597	chilko	february	-0.331871	0.534951	-1.45099	-0.374453	-6.10561	0.223947	-1.2881	-4.21442	0.327193	0.247376	-2.3303	-2.4555	-1.16076	-1.24446	0.190193	0.158188	-0.351685	-0.216605	-0.611612	-1.04767	0.133941	-0.182123	-4.61963	-0.0332223	-0.381408	-1.84877	0.317929	-0.000775045	-4.84633	-1.61078	0.595053	-0.972177	-0.201314	-0.141654	-0.426655	0.272339	-0.00859768	-0.16525	-0.717943	0.46066	-1.01954	-0.346877	-0.732325	-0.290865	-0.673898	-4.70191	0.429241
E3598	chilko	february	0.573233	1.62323	0.190069	0.312726	-6.12447	-0.356247	-0.315015	-3.52196	1.44061	1.42287	-0.864659	-0.261503	-0.388162	-0.611268	0.63488	0.799285	-0.290622	0.53423	0.133337	0.485351	0.865927	0.649382	-4.15139	0.689046	0.359058	-0.960244	0.762667	0.398961	0.257684	-1.52155	0.318204	-0.672829	-0.452722	0.0499596	0.463192	1.25306	0.0769387	0.238915	-0.122025	0.837682	0.401697	0.335364	0.925809	-0.00481003	-0.489419	-2.48487	1.3754
E3599	chilko	february	1.85952	3.75857	0.563236	1.18914	-3.35275	0.789829	-1.33188	-2.20841	2.22052	2.83448	-1.51974	-0.847723	2.72532	0.238663	1.81417	2.03191	0.482673	1.35239	0.200786	1.19948	0.939319	1.41833	-1.28961	2.44335	2.81544	-0.910321	2.19282	1.31876	-3.91685	-1.31702	1.42984	-0.471835	1.39011	0.605327	0.0756446	2.14422	2.11075	1.48136	0.63041	2.85609	0.540333	1.35093	1.14172	0.721649	0.651561	1.14554	1.81329
E3600	chilko	february	-0.232893	0.959811	2.1362	-1.17568	-5.44275	-3.97822	-3.27671	-4.90502	3.6193	1.67777	-5.2054	-1.6993	2.09809	-2.06541	0.0708735	0.606111	-1.26528	-0.35222	-1.02161	-0.923348	-1.33608	-0.479682	-4.8193	0.867678	-1.97729	0.701387	-0.333724	-0.382586	NA	-4.60602	-0.830244	-3.46672	-1.71695	-1.70927	-0.792109	0.333854	-0.534082	-0.655256	-0.264994	-1.25961	-1.26003	-0.639496	-0.547842	-1.33135	-0.166512	-1.86201	6.1124
E3601	chilko	february	1.87255	2.72282	1.98934	1.62193	0.0207933	0.594742	-0.406472	-1.26516	7.27805	3.31443	-2.16245	2.48732	4.20153	0.422326	2.11538	3.16493	1.86349	2.93108	0.32557	2.03938	2.30675	3.02166	-4.06346	4.44345	2.68861	-0.382817	2.54251	2.64485	-2.01353	-0.917339	3.10266	-0.113749	0.197031	1.23343	3.62475	2.06537	4.20206	2.40265	1.9178	4.05026	1.78046	1.3751	3.05024	-0.0883133	1.04554	2.60016	7.4396
E3602	chilko	february	2.22382	4.15696	3.10368	2.17658	-2.28939	-0.354236	-0.711863	-1.55158	6.46589	3.55787	0.100802	1.74777	1.76188	-0.211115	1.84062	3.39481	1.18202	2.82576	0.750335	1.7635	1.46842	2.32451	-2.12991	4.5202	2.06207	-0.84832	2.617	2.72712	-6.62478	-1.61759	1.54986	-0.69618	0.568939	1.36319	3.08799	2.54592	3.15371	2.18464	0.847165	2.00015	0.911884	2.01121	2.13543	0.47822	0.433857	-0.673777	5.66242
E3603	chilko	february	2.71164	3.8965	-0.304687	1.88858	-2.60469	2.44128	1.12197	-1.3998	2.10207	3.17635	-1.52749	-0.309612	-0.57882	1.05298	1.49949	2.92154	1.41686	2.66359	0.733061	1.78751	1.44157	1.7248	-1.15124	3.4697	0.550247	-2.07532	2.58624	2.16525	-3.15341	-1.02659	1.36192	0.622447	1.56366	1.61982	1.39297	2.89593	2.63197	1.93238	0.894325	2.26525	1.34788	2.12793	1.38378	0.795782	0.393238	-1.64968	-0.128252
E3604	chilko	february	0.776735	2.75623	-0.0120864	0.51994	-5.49299	-2.09417	-1.87285	-4.70713	-4.94399	4.56143	-3.51635	-3.14133	-0.154636	-0.309437	-0.960247	0.597534	-0.914595	0.975881	2.329	0.896629	-0.276284	-0.751375	-5.68391	0.427499	-0.388831	-3.85117	0.544687	1.15873	NA	-2.4256	0.957398	-1.22597	-0.600077	-0.551332	-1.48842	4.32075	0.991827	0.553911	-1.76239	-0.22929	-1.05616	-0.673556	-0.679142	-0.216048	-0.720227	-2.22321	-5.71309
E3605	chilko	february	2.28356	3.68347	3.14535	2.09764	-3.11325	0.817862	-0.130042	-0.726475	6.23586	4.1407	-3.35691	1.28091	2.09148	0.583124	1.665	3.28823	1.68693	2.67777	0.7573	1.5446	1.06364	1.87614	0.114682	4.1531	0.637691	-0.922715	2.47061	2.87758	-2.52384	-0.677906	2.81316	0.460053	0.937842	1.85946	2.16889	3.27319	3.64444	2.16985	0.942329	0.838672	0.669383	2.01726	1.36325	0.637857	0.297547	0.274499	4.50009
E3606	chilko	february	1.94673	3.21195	-1.23793	0.910089	-2.89585	-1.31155	-0.642523	-2.21735	5.88361	2.98575	-2.05533	0.930436	2.49022	0.371215	1.54295	2.75219	1.40049	2.67852	0.321757	1.59132	0.941858	2.02409	-2.79055	2.50085	1.49009	-2.31427	1.77076	2.07864	-1.74366	0.683762	3.1729	0.336853	0.55692	1.56221	3.09292	2.44735	3.44641	2.08125	0.830011	1.55336	-0.0548769	1.90206	1.13431	0.422357	1.14452	-0.261713	4.68022
E3607	chilko	february	1.57557	3.52162	4.04391	0.872838	-4.36169	-0.409283	-1.0986	-2.01256	4.77396	2.77556	-1.94917	1.67219	1.65093	-0.940978	1.03665	2.32498	1.05216	1.76176	0.184806	0.465925	1.10111	2.06925	-4.82604	3.22696	1.53013	3.14989	1.5233	1.47322	-2.62423	-1.76259	0.725	-0.754494	0.132618	0.824722	2.14791	0.50166	2.19909	1.46457	1.83197	2.11897	-0.116753	0.914327	0.947583	-0.945211	0.662456	-0.30303	6.09069
E3608	chilko	february	1.84366	2.08847	1.62972	1.21682	-5.36393	0.69559	1.64485	-2.7919	4.77066	2.73085	-1.84471	-0.263492	-1.77213	1.2858	0.898542	1.9835	1.35605	1.87774	0.588419	2.17299	0.442902	0.687289	-2.61068	2.52688	0.910778	0.504857	1.32571	0.772303	-3.86618	-0.559813	0.635717	-0.0164542	-0.0485505	0.835329	1.4565	2.16569	1.69369	1.5001	0.784973	0.801565	1.2076	0.85506	0.897394	0.086592	0.990871	-2.36249	0.977376
E3609	chilko	february	1.91154	2.24322	1.12878	1.75885	-3.96555	0.359354	-0.895075	-3.01033	3.58534	2.80735	-1.77786	0.145773	-2.09378	0.169027	1.35873	2.57017	1.20262	2.03573	0.585314	0.715629	1.35781	1.76087	-5.0078	3.12026	-0.643167	-1.21958	1.55696	1.49852	-5.94197	-0.807556	0.264619	0.00761674	-0.766973	-0.0218937	1.62963	2.30092	1.35141	1.63771	0.216169	1.54626	0.36713	1.20851	1.47273	0.207496	0.171457	-2.52625	0.823603
E3610	chilko	february	2.00097	1.43974	2.09617	1.275	-3.75259	-0.662203	-0.216067	-1.62564	5.6921	2.28061	-2.59674	-0.392317	1.04501	0.213768	1.75696	2.37993	1.83742	2.19231	0.74836	1.12519	1.34132	1.90076	-0.979328	3.00795	2.44763	2.03998	2.34908	1.94693	-6.60434	-1.77867	0.467021	-0.534358	0.30312	0.681278	1.69003	0.760429	2.96228	1.46481	0.666373	2.48758	0.252447	1.21026	0.816008	0.208077	-0.142393	-0.920925	-4.14479
E3684	chilko	march	1.83146	2.76637	1.14861	1.28709	-1.16252	0.601875	-0.641619	-0.629812	1.8585	2.43072	-1.13852	-0.446615	4.02319	0.427209	2.1786	2.18134	1.79724	2.31022	0.433214	1.18283	1.5372	1.90573	1.30241	3.35306	0.773292	-0.994942	2.73674	1.73275	NA	-1.03478	1.43411	-0.539638	0.647358	0.458948	2.30733	1.33735	2.48965	1.46628	0.916555	2.60592	1.06351	1.43404	1.12295	0.198789	0.0974918	-1.26254	2.60408
E3685	chilko	march	-0.0147151	0.296924	-2.39543	-0.00872992	-0.887171	-0.815176	-0.510261	-1.51129	0.14939	0.0524403	-2.48922	-1.66036	-1.64883	-0.655991	0.445621	0.628707	-0.30343	0.442028	-0.484124	0.51514	0.0580238	0.290847	1.17251	0.492628	-1.59119	-2.60088	0.472213	0.533664	-7.04947	-0.285025	1.79579	-0.208049	0.0544725	-0.3231	-0.168464	-0.0940804	-0.0784395	0.187639	-0.308278	0.181782	-1.10239	0.313972	-1.19872	-0.214797	-0.193943	-5.48904	-1.14009
E3686	chilko	march	0.00470128	0.352861	-1.69103	0.484177	0.206145	1.18764	1.06197	-0.848428	-0.73506	0.542237	0.576725	-2.21129	-1.62648	-0.598329	0.609651	0.67784	0.377083	0.971251	0.397298	0.58933	0.927945	0.571373	0.177609	0.598806	-0.702671	-1.71739	0.825924	0.769457	-8.29709	0.311141	2.30625	0.400717	0.576997	0.584417	-0.172264	0.0301007	0.320855	0.335904	-0.0352683	0.422914	1.13949	0.470575	0.00122459	0.422079	0.32821	-5.59244	-1.3365
E3687	chilko	march	-0.130117	0.3463	-1.86269	-0.264889	-1.03066	-3.00834	-0.896964	-2.19661	-0.403239	0.210368	-1.4782	-1.89992	0.620899	-0.949614	0.320464	0.095414	-0.877804	0.154924	-0.398234	0.269852	0.168451	0.0271821	1.00219	0.209371	-0.380812	-2.72784	-0.0885372	0.26954	-6.2928	-1.5629	0.472367	-1.24639	-0.0172502	-0.00809506	0.271153	0.370687	-0.664464	0.102661	-0.512959	-0.274011	-1.09795	-0.0233716	-0.584985	-0.292799	-0.480394	-5.73332	-0.224618
E3688	chilko	march	0.102118	-0.28363	-1.4963	0.0464935	-1.47854	0.0328232	0.614827	-1.45699	0.608924	-0.170724	-1.2908	-1.54958	-1.49387	-0.758812	0.651949	0.765071	-0.378845	0.43873	0.0704135	0.423224	0.487164	0.516416	1.4904	0.706766	-0.0765392	-1.26236	0.380335	0.628527	-5.84725	-0.554534	2.54673	-0.522496	0.63276	0.883515	0.717959	-0.0655716	0.253406	0.259911	-0.0431188	0.12318	-0.569093	0.523189	-0.19987	0.0992951	0.193868	-5.6291	-0.746536
E3689	chilko	march	-0.35613	0.348675	-2.43371	-0.0266414	-1.09134	-1.3344	-0.064785	-1.06132	-1.18464	-0.21924	-1.73598	-1.8184	-2.02649	-0.79845	0.16739	0.24024	0.152896	0.419721	-0.310835	0.126399	0.718425	0.285687	-1.02458	0.112702	-0.509942	-2.4114	0.547486	0.194548	-5.52968	0.606278	-0.088037	0.253277	0.100437	-0.204467	-0.018571	-1.64462	-0.115724	-0.0369233	-0.465338	-0.0365649	0.464065	-0.00244725	-0.588925	-0.220964	-0.171751	-5.12578	-1.42816
E3690	chilko	march	0.79765	1.5219	-0.914843	0.327676	-0.640352	3.09773	1.44414	-1.05033	0.361082	1.55662	-0.0395304	-0.440916	-1.35882	-0.11978	0.7047	0.852292	0.18275	0.801304	-0.0980271	0.378976	0.773601	0.737231	0.834398	1.45128	0.163643	-1.92436	0.924924	0.550697	-8.04953	0.319898	2.66864	0.663873	0.174427	-0.791479	0.602925	1.40024	0.488931	0.390908	-0.0711394	0.40381	0.821717	0.580504	0.78239	0.0155985	-0.175989	-4.81776	1.06307
E3691	chilko	march	1.67963	3.06919	0.470488	0.60403	0.144147	-0.410154	0.3403	0.414606	5.23188	2.59352	-1.06427	0.469196	2.16352	-0.0588256	1.95647	2.3602	1.02935	2.21628	0.981326	1.36284	1.55455	2.32484	1.18285	2.63673	0.424841	-0.0382877	1.71277	1.88674	-3.60238	-0.752142	2.46623	0.0557032	0.304001	1.52929	2.58844	0.0570413	1.98893	1.29627	0.590447	0.920632	0.371794	1.61697	0.972718	-0.11014	0.53965	-2.33622	4.39221
E3692	chilko	march	2.24758	3.30774	1.76521	1.9801	-0.345337	-0.359678	-0.184847	0.171404	6.58615	2.89233	-1.16984	1.74844	2.81653	0.475355	2.01078	3.42397	1.98494	3.05086	0.656818	2.07182	1.74899	2.73069	0.423281	4.2624	1.91205	-0.486504	3.1239	2.74908	-4.89321	-1.36734	2.35983	-0.644061	0.344999	1.75905	3.16858	2.22122	3.56621	2.48716	1.46904	1.84312	0.947417	2.17376	1.99956	0.291801	0.888552	0.819139	5.00975
E3693	chilko	march	1.43816	2.42545	0.331997	0.843839	-0.417551	-1.27552	-0.503983	-1.01258	5.91889	2.23942	-3.73891	0.658679	1.08226	0.0868075	1.43595	2.54287	0.0961397	1.83795	0.248316	1.09488	1.23186	1.92122	1.93646	2.55739	-0.365892	-1.27518	1.62602	1.69122	-4.70354	-0.29906	2.35503	0.423506	0.45742	1.53233	1.98359	0.928712	2.32878	1.27882	0.633128	1.20118	0.599038	1.70861	1.275	0.400248	0.562445	-2.84869	5.24109
E3694	chilko	march	2.15951	2.69379	1.55346	1.41321	-0.188756	0.14804	-0.327511	-1.08709	6.75836	2.59467	-1.85914	1.16395	1.83814	0.300125	2.16206	3.17206	1.0749	2.43829	1.30654	1.59712	1.41746	2.42281	2.05378	3.32291	1.81696	0.45774	2.33145	2.43592	-1.42585	-0.417628	3.6022	-0.0040835	1.11303	2.04738	3.1053	1.34753	2.84147	1.93756	1.09608	1.9397	0.583036	2.33146	1.88404	0.696896	1.24636	-1.63435	6.83757
E3695	chilko	march	2.11709	2.87591	0.187909	1.83732	-0.0837635	-0.324811	-1.87148	-0.571024	-3.57372	2.57623	0.970575	-0.381242	0.52386	0.941933	1.97086	3.25263	1.01804	2.33316	0.921112	1.38974	1.70551	2.66454	2.00899	3.26552	-0.312401	-2.22548	2.30072	2.59953	-5.07443	-0.113361	1.97267	0.840576	0.945063	1.54896	2.22055	2.04709	2.85847	1.98496	0.515265	1.71466	0.0500251	2.17291	1.6293	0.877195	-0.101338	-2.39951	1.51881
E3696	chilko	march	0.937767	2.18625	-3.93324	1.52444	-6.91911	3.38933	2.12977	-2.53554	3.75586	1.95909	-1.37627	4.22243	-1.87114	-0.740775	0.728376	1.58289	-1.30554	0.721441	1.50801	0.0718528	-0.557726	0.0270051	2.55473	2.4798	1.56594	-5.98145	0.373143	0.62075	-4.96715	-6.50422	-2.92107	-5.10919	2.33044	1.19673	0.586703	1.31228	-0.59289	-0.0258034	0.855699	1.01176	2.10355	0.869142	2.09511	-0.409112	-0.874076	-6.30447	1.80093
E3697	chilko	march	1.68918	2.60383	-0.743253	0.949277	0.293749	0.80591	0.887139	-1.14262	6.07601	3.04183	-2.7104	1.50346	1.95528	-0.0211942	1.84182	2.45034	0.667207	2.59936	0.650057	1.66593	1.61197	2.39586	-0.560031	3.27092	0.669025	-2.17718	1.69543	2.06342	-2.90024	-1.5944	1.2226	-0.920581	0.288274	1.08841	2.68637	1.19537	2.66088	1.69295	0.750211	1.61759	1.09679	1.63958	1.90666	-0.171296	1.00595	-1.29588	5.31914
E3698	chilko	march	2.57673	2.66791	1.03489	1.42188	-3.00163	-0.0357654	1.10128	-1.41577	1.0421	2.53268	-3.47483	-0.731862	3.84672	1.11648	1.69774	3.12727	1.04022	2.53872	1.03075	1.25433	1.16649	1.67562	2.08038	3.54984	1.23139	-0.582082	2.54317	2.42297	-5.76917	-1.74679	1.50687	-0.482046	0.584597	1.3011	1.83641	1.47809	2.32168	1.77209	0.688204	1.6189	0.611602	2.2209	0.738199	0.384116	0.885926	-2.43561	-0.961441
E3699	chilko	march	1.99537	1.27265	2.7466	1.75103	-1.08858	0.0181253	-0.0931693	-0.930172	7.4016	2.99415	-1.10268	2.10755	1.74723	0.702096	1.58637	3.23244	0.913971	2.50113	1.11769	1.62799	1.77803	2.6961	0.266327	3.49799	1.46976	0.558415	2.24424	2.44363	-1.36724	-1.25527	1.24925	-0.596436	0.426822	1.48811	1.19303	1.76309	2.40494	1.8767	1.1747	2.13698	0.940676	1.97662	1.39172	0.312206	1.07429	-0.421996	8.72249
E3700	chilko	march	3.42664	1.92684	-0.457577	1.98832	-5.42624	2.66803	-0.19646	-4.2769	4.04251	1.81461	-1.99871	1.67941	-0.00755444	1.7248	2.80854	3.46287	1.60365	2.38634	0.819036	2.6641	0.45987	1.38246	3.14361	5.00608	2.85923	-2.5487	1.90961	1.18598	NA	-2.18101	1.74211	-1.04226	1.46296	2.15024	2.73419	2.03911	0.693821	2.1908	1.94889	2.14202	4.29146	2.76889	3.31763	0.65528	1.75458	-1.095	-1.20412
E3704	u_fraser	march	-0.911825	0.10254	-3.39511	-0.562959	-3.74775	-0.695152	-0.875409	-3.69074	-2.94257	-0.510155	-2.2558	-2.86481	1.65174	-2.13042	0.177319	-0.259212	-0.287261	-1.03454	0.00902849	-0.754743	-0.549964	-0.209414	-1.45946	-0.161343	-2.34624	-2.11658	-0.0631553	-0.359656	-7.74229	-1.3445	-0.0375918	-0.770054	-0.978308	-0.617397	-0.750869	-0.630943	-0.862424	-0.512504	-0.487991	-0.333843	-2.02641	-0.246103	-2.30046	-0.0925317	-0.267285	-6.84667	-7.91606
E3705	u_fraser	march	-0.662248	0.151162	-4.79523	-0.579601	-3.41327	-1.34128	-1.11145	-3.86281	-3.34564	-0.10733	-2.86439	-2.25035	0.815386	-1.78998	-0.0427471	-0.642782	-0.591874	-0.619402	-0.0794152	-0.424006	-1.02779	-0.394295	-3.27172	-0.395465	-2.15328	-4.66193	-0.302103	-0.00321671	-7.68221	-1.78686	-0.130552	-1.51196	-0.715132	-0.505991	-1.16159	0.35966	-1.36916	-0.358006	-0.802077	-1.41943	-2.65858	-0.797021	-2.31769	-0.195899	-0.0362946	-6.79717	-2.49805
E3706	u_fraser	march	-0.747472	0.295605	-3.92919	-0.603452	-3.96757	-1.0226	-1.33502	-4.02618	-2.29304	0.0713299	-3.60773	-2.66782	1.27226	-1.7873	-0.106224	-0.608421	-1.30387	-0.441491	0.186309	-0.754625	-0.249382	-0.422445	-1.20162	-0.209032	-2.48255	-3.87412	-0.343853	-0.213896	-6.78016	-1.55435	0.00717255	-1.05913	-0.758813	-0.604178	-0.839695	0.641139	-1.53168	-0.515253	-0.94127	-1.24577	-2.13981	-1.03096	-1.65166	-0.113551	-0.0373831	-6.60082	-1.96196
E3707	u_fraser	march	-1.34334	-3.66418	-5.19275	-0.617405	-3.3737	-0.988021	-1.57691	-3.22069	-3.46422	-2.85498	-2.84141	-3.86956	0.767792	-1.76556	0.0625014	-0.32337	-0.685981	-0.632573	0.084235	-0.337516	-0.0767739	-0.158022	-1.43371	-0.466663	-2.59792	-3.71122	-0.168445	-0.183839	-7.03009	-0.828524	2.00806	-0.81473	-0.382305	-0.076317	-0.0458437	-2.63596	-0.767654	-0.681081	-0.534383	-0.988165	-1.97839	-0.562571	-1.73988	0.221166	-0.0811791	-6.94101	-3.86882
E3708	u_fraser	march	-1.1991	-0.282266	-3.53799	-0.586859	-2.86946	-1.60995	-2.3288	-4.65026	-1.55824	0.243146	-2.63821	-2.55253	-0.507343	-1.59529	-0.24323	-0.558105	-0.605627	-0.526629	-0.0715625	-1.6131	-0.224574	-0.438368	-1.36009	-0.124098	-1.36548	-4.05562	-0.227154	-0.37391	-7.52112	-1.12889	2.24075	-1.12918	-1.12234	-0.501994	-0.673734	1.0773	-0.471533	-0.35212	-0.566438	-0.424843	-1.8844	-1.26052	-0.936668	-0.0727491	-0.392721	-5.98745	-2.69683
E3709	u_fraser	march	-1.06316	-0.440348	-3.84012	-0.962781	-4.90514	-1.16422	-2.50574	-4.12081	-3.34431	-0.581204	-2.8909	-3.36162	-0.368687	-1.93905	-0.120699	-0.690654	-0.721587	-0.0128393	-0.440914	-0.850198	-0.44076	-0.405789	-1.67518	-0.316125	-1.95808	-2.96879	-0.630486	-0.279265	-8.135	-1.24824	1.09888	-1.03756	-0.894164	-0.576798	-1.52633	0.169251	-0.945349	-0.500624	-0.783759	-0.4492	-2.66612	-0.796973	-1.8711	-0.265368	-0.171291	-5.8664	-8.03341
E3710	u_fraser	march	-0.674347	0.227596	-3.19982	-0.581076	-2.48314	-0.536247	-1.30051	-2.90139	-1.90845	-0.155012	-0.891499	-2.63462	0.989768	-1.25981	0.36682	-0.283905	-1.17955	0.165674	0.039935	-0.887059	-0.143215	0.0222131	-1.52275	0.215043	-1.99524	-2.64179	-0.229298	-0.156364	-5.58043	-0.877921	0.918294	-0.509923	-0.431904	-0.364667	-0.700088	0.486256	-0.468718	-0.156539	-0.338313	-1.15467	-1.18464	-0.498565	-1.17293	0.480516	-0.220052	-7.35035	-1.56747
E3711	u_fraser	march	0.194839	0.940138	0.145244	-0.182956	-4.35658	-1.04889	-1.76977	-5.426	NA	-0.296074	-2.36992	-1.74104	-2.46622	-1.59966	0.932548	-0.499976	-0.0172585	0.0601403	0.515459	-0.681182	0.225476	0.7514	-2.42141	0.697903	-0.80148	0.447241	0.0517816	0.533844	-7.0649	-1.80587	0.109945	-1.3872	-0.381858	-2.10984	-1.43592	1.86581	-1.41289	0.381687	0.395939	-0.372426	-3.13587	-0.711946	-1.52254	0.0856362	0.596333	-6.58685	-6.46367
E3712	u_fraser	march	0.23395	0.18433	-2.85272	0.0492236	-1.66377	-1.28682	-1.18322	-3.31801	-13.1351	-0.72823	-2.86013	-3.06049	-2.07781	-1.04894	1.18484	0.1114	-0.0604121	0.45337	0.743797	1.09669	0.320743	0.773766	-0.111124	0.700007	-1.64712	-2.91437	0.350029	1.06653	-9.31861	-1.08249	1.91302	-0.415566	0.642723	-0.247972	-2.77768	0.348673	-0.829422	0.498564	-0.332093	-0.419272	-2.6142	0.154568	-1.85641	0.554319	0.239414	-7.0549	-2.76489
E3713	u_fraser	march	0.30816	0.429898	-1.97344	0.048402	-3.08	-2.16299	-1.18587	-3.1147	-0.294109	0.703018	-1.24452	-1.67403	-1.93898	-1.0962	0.989887	0.406412	0.474372	0.617909	0.763003	0.861114	0.752727	0.804044	-2.68424	1.01489	-0.297794	-1.73145	0.275271	1.32583	-10.0289	-1.20032	0.565749	-0.681004	0.602694	-0.131189	0.926546	1.21104	0.0499387	0.692151	-0.214763	0.177317	-0.912149	0.209245	0.567906	0.535142	0.407669	-4.77977	-7.73464
E3714	u_fraser	march	-0.109152	0.0217133	-3.4113	-0.202925	-5.35653	-1.35601	-1.3155	-3.35822	-1.98261	-0.00865064	-4.18194	-0.73679	-1.16467	-1.65182	0.817924	-0.412846	-0.0756599	0.0919908	0.380115	0.704424	-0.082024	0.448446	-2.18849	0.741989	-1.28737	-3.59155	-0.303572	0.733998	-8.40277	-1.16256	1.38255	-0.699108	0.00698373	-0.413627	-0.563987	1.42833	-0.00456311	0.240136	-0.107232	-0.961034	-2.18334	-0.476965	0.775461	0.606397	0.354781	-6.4028	-2.63349
E3715	u_fraser	march	-0.29938	0.389877	-3.2238	-0.604902	-4.80436	-1.83753	-1.79906	-4.4976	-1.94543	0.848813	-2.8358	-1.13332	-2.28286	-1.80348	-0.0725349	-0.874561	-0.350481	0.105273	0.364824	0.544658	-0.594153	-0.815461	-1.79878	0.15115	-1.03135	-3.57923	-0.725415	0.727881	-7.88545	-2.29522	0.759921	-2.11618	-0.142364	-0.887561	-0.127643	2.61291	-1.01343	0.185584	-0.988029	-1.15826	-2.28487	-1.2769	0.181875	-0.0653257	0.481541	-6.89619	-7.7005
E3716	u_fraser	march	0.00541841	0.598823	-1.72259	-0.752062	-3.75678	-1.32979	-1.90974	-4.55673	-1.20362	0.363881	-3.15431	-2.61235	-5.14448	-1.69467	0.941772	-0.394748	-0.21508	0.330283	0.0733335	0.0854519	0.493287	0.517346	-1.78772	0.312203	-1.49841	-2.10515	-0.431056	0.471116	-9.39381	-0.708067	1.12833	-0.164044	-0.414409	-1.14661	-0.872232	1.23552	-0.653107	0.0889681	-0.452518	-0.267536	-1.86685	-0.611166	-0.691849	-0.139867	-0.22055	-5.66085	-5.55475
E3717	u_fraser	march	-0.698235	-0.0860094	-4.01296	-0.84048	-7.12759	-0.589504	-1.53702	-5.10563	-16.8399	-0.524707	-6.59942	-3.17288	-3.31243	-2.34375	0.366678	-1.32533	-0.573533	-0.250369	0.0901944	-0.207275	-0.442444	0.0281428	-2.3977	-0.0249174	-2.51376	-5.54399	-0.92542	0.222275	-7.65426	-3.08759	-1.29051	-2.32239	-0.195394	-1.37037	-0.798652	1.26934	-0.755622	-0.458354	-0.402098	-0.929488	-2.86161	-1.25437	-0.244668	0.195564	0.398171	-7.16787	-2.88203
E3718	u_fraser	march	1.9248	2.14493	-1.31265	0.844946	-5.21984	-0.55967	-0.662682	-3.53957	-12.1904	0.808799	-3.12014	-1.09389	-1.37802	-1.31968	2.5836	1.08516	1.5144	2.0472	0.707782	1.39768	1.36822	2.19041	-0.241555	3.39103	-0.0699981	0.300504	0.942964	1.65571	NA	-2.06065	-0.523338	-0.554671	0.526047	-0.965389	0.544264	2.60993	1.20516	1.60263	0.775759	1.87886	-1.35198	0.340239	-0.417701	0.697866	0.852919	-4.80429	-12.9909
E3719	u_fraser	march	0.287438	0.733543	-0.198793	-0.718	-3.34164	0.117839	-2.19005	-4.3064	-3.70769	0.0635737	-4.17856	0.916447	3.60433	-1.46862	1.89385	-0.0667241	0.188615	0.861024	0.788322	0.250796	0.297827	1.15975	-2.38673	0.710465	0.050761	1.5558	0.105556	0.76404	5.30332	-2.94354	-1.38868	-2.00804	0.359079	-0.989942	-0.039771	1.54885	-0.174812	0.228688	0.28851	0.136498	-1.73054	-0.41356	-0.588942	0.688445	0.816229	3.26721	-3.1165
E3720	u_fraser	march	-0.881088	-0.169692	-1.24835	-1.2739	-3.9256	-2.01402	-2.13575	-4.72467	-3.68215	-0.79785	-5.52317	-1.20936	-0.364268	-2.35035	0.521418	-1.07443	-0.906563	-0.186506	-0.196663	0.0418763	-0.303167	-0.0724736	-2.01697	-0.285524	-1.57151	0.0939631	-0.943512	-0.000587071	-8.4615	-1.77493	-0.172441	-1.30791	-0.600279	-2.11348	-0.699867	0.250116	-1.45879	-0.744476	-0.037347	-1.14067	-2.76009	-1.17258	-0.360953	-0.123395	0.508152	-7.72533	-2.35661
E3721	u_fraser	march	-0.418764	1.46715	-4.08535	-0.59239	-5.22881	-1.33	-2.10362	-4.75118	-2.36815	1.20912	-1.32835	-1.25871	-0.326051	-2.10878	0.386658	-1.01919	-0.711927	0.162866	0.519621	-0.533077	-0.508284	-0.101294	-1.24139	0.0024929	-1.80245	-4.25691	-0.431186	0.887604	-6.9738	-1.49931	1.22743	-0.857049	0.152667	-1.19179	-0.789231	2.5929	-0.412632	-0.232758	-0.497708	-1.08721	-2.07546	-1.48992	-0.034652	0.22758	0.242102	-6.61894	-6.34614
G1711	chilko	april	2.00622	2.36797	2.70277	1.21814	1.13372	-2.05314	-2.30362	-1.09659	1.83632	1.54161	-0.00812049	-0.510618	1.09247	1.10223	1.67624	2.12879	1.35951	1.89167	-0.272167	0.341483	0.671267	1.36965	4.04063	2.7174	3.0192	2.7981	2.09132	1.43782	-6.03647	-0.44673	2.25712	0.18016	1.23935	0.664183	1.46883	1.49028	1.96154	1.42745	2.3103	1.39584	0.174549	1.09884	0.391277	0.442186	0.188539	-2.19347	1.58745
G1712	chilko	april	0.171506	0.115979	1.92752	-0.685769	-0.992027	-2.89587	-2.86521	-2.37585	-0.234957	0.224239	-1.82951	-1.60941	-0.845774	-0.192832	0.377724	0.354188	0.452602	0.145119	-0.192698	-0.670225	-0.543925	-0.342018	2.3799	0.137394	1.80839	3.33641	0.18821	-0.0422366	-4.7904	0.404412	2.87412	0.625241	0.339669	-0.417875	0.20689	-0.00400328	-0.209628	0.131617	2.38938	-0.850305	-0.424233	-0.0617093	-0.335292	-0.174316	-1.25215	-4.08938	1.46098
G1713	chilko	april	-0.206677	0.263878	-0.16981	-0.417944	-2.21255	-1.49752	-3.33557	-3.72671	-0.0335243	0.307925	-1.96268	-1.63032	-1.57713	-0.0728511	0.207965	0.110863	0.222458	0.1138	-0.368212	-0.391197	-0.0573608	-0.179825	0.499799	0.104028	0.924818	0.507642	-0.421492	0.143824	-7.30962	-0.9249	1.35926	-0.629583	-0.246891	-0.467404	-0.316481	0.49813	-0.509184	-0.00303052	-0.401512	-0.45093	-2.00814	-0.340898	-1.34007	-0.204645	-0.849011	-4.31992	1.427
G1714	chilko	april	-0.21599	0.318386	-0.603827	0.1462	-2.65674	-2.65994	-1.86884	-3.24027	0.647836	0.695017	-1.94001	-2.18035	-1.35725	0.0508767	0.454955	0.371704	0.402225	0.321655	0.0772326	-0.156411	-0.260036	-0.311505	-0.1048	0.213905	-0.311688	-0.149127	0.580091	0.526844	-7.66163	-1.06082	1.49534	-0.791402	0.142785	0.101332	-0.0514277	0.810211	-0.442743	0.265237	-0.514918	-0.212868	-2.02981	-0.313604	-1.04933	0.222787	-0.490411	-4.68256	1.59643
G1715	chilko	april	0.120041	0.411846	-1.22292	0.130603	-0.968229	-1.68534	-1.64729	-3.26775	0.268849	0.458749	-1.80316	-1.9614	-1.21102	0.168286	0.446614	0.390002	0.657265	0.710389	-0.0838175	-0.278994	0.0462093	0.143772	2.28048	0.575265	1.12999	-0.439635	0.315324	0.733106	-5.92895	-0.432376	3.21984	-0.0915875	0.37016	0.423544	0.233905	0.30598	0.532796	0.420739	0.282041	-0.841113	-0.345551	-0.00897959	-0.260891	0.485413	-0.52385	-4.05418	-0.225149
G1716	chilko	april	0.745719	1.91422	-0.777721	0.472045	0.52644	-2.39879	-2.14638	-1.33226	-0.0199317	1.27461	-0.341445	-1.65587	0.0921819	0.559194	0.703976	0.82645	0.452182	0.761379	0.060621	0.507426	0.516319	0.555972	3.10895	0.82761	1.91083	-0.516961	0.942299	1.07996	-6.23824	0.292065	1.44362	0.540628	0.851937	0.791777	0.355002	1.54194	0.937714	0.767352	0.257969	0.825688	0.372857	0.350052	-0.354452	0.721726	-1.17521	-3.26972	0.834037
G1717	chilko	april	0.905661	1.83929	-0.793399	0.626134	1.19957	-2.88586	-2.54694	-0.439409	0.0269868	1.65336	-1.38361	-1.62499	-0.0985421	0.182294	0.664525	0.640148	0.376413	1.09328	0.0174994	0.479754	1.05454	0.713948	2.49428	0.533233	0.793957	-1.22076	0.965682	0.953818	-6.33157	0.188635	1.08275	0.647179	0.342833	0.025464	-0.304186	1.74963	0.887018	0.571108	-0.09712	0.786249	-1.11753	-0.0513633	-0.180969	0.824167	-1.77613	-3.02268	0.129201
G1718	chilko	april	2.2959	3.12384	4.05633	0.4367	0.368212	-2.09618	-5.03826	-0.544197	0.982803	2.38655	3.67489	-0.0912419	0.74813	0.94575	1.96094	2.00652	2.24083	1.69364	0.576503	0.723821	1.6135	2.46699	3.53304	1.76723	4.15245	4.80702	2.31716	1.09549	-2.65665	2.11828	3.46163	2.66469	1.21003	-0.479829	0.681998	1.20407	2.20269	1.58914	3.5631	1.48583	0.50122	1.35478	0.349492	0.511357	-0.933183	-1.31513	0.124097
G1719	chilko	april	2.25004	0.906454	1.92396	0.681249	0.69892	-2.42668	-2.1321	-0.306489	1.56087	1.73181	-2.37255	-0.714596	-0.298889	0.969789	1.73857	2.60962	2.40571	2.20097	-0.386081	-0.414859	1.81048	2.7376	3.75078	2.06058	3.86084	3.00712	1.61987	1.88093	-2.85379	1.88988	4.23802	1.37451	0.746354	1.10624	2.31268	-0.219978	1.88752	2.00133	2.70115	2.78403	0.0335194	1.89583	0.74735	0.574014	-0.123275	-1.22439	1.29848
G1720	chilko	april	1.40236	1.51672	-2.20761	0.979066	2.07699	-3.22789	-3.07695	-2.96576	-0.740793	0.905036	-2.07064	-1.72087	-0.561703	0.822223	1.00223	1.88237	1.01413	1.31121	0.0258722	0.415118	0.647099	1.28518	3.27696	1.00288	0.0729588	-1.33525	0.870433	1.582	-2.66255	0.959322	3.05358	1.25275	0.768856	1.13481	1.11821	1.20354	1.02539	1.22513	1.09298	1.24083	-0.445752	1.28107	0.00243851	0.715308	-0.836622	-3.87346	-1.66775
G1721	chilko	april	2.91144	3.37949	2.80702	1.69817	1.48227	-1.32858	-1.67684	1.36565	4.07923	3.25774	-1.97634	0.880926	0.800486	2.16975	2.54848	2.82008	2.53422	2.99566	1.31406	0.933237	1.82548	2.66226	4.52563	3.10221	3.79914	3.11198	2.54954	2.37012	-5.55204	0.610274	1.97907	1.48012	0.71476	1.18573	0.78312	2.33554	3.35657	2.28582	2.36287	2.3421	1.89007	2.11436	0.939113	1.80697	-0.489089	-2.41185	2.68417
G1722	chilko	april	2.01457	2.79208	0.83066	0.568915	-1.67788	-2.39405	-1.47111	-0.693971	3.48583	2.45338	0.167427	-1.34755	0.747627	1.23482	1.76607	2.05498	2.02848	2.15981	1.05469	1.2507	1.07754	1.66283	3.2931	2.03684	1.73349	0.799695	1.90926	2.02669	-3.23041	0.355157	3.35841	1.13896	0.870323	1.73933	1.4808	0.407422	2.8994	1.51498	0.998167	1.67959	0.60362	1.87884	0.646601	1.39726	-0.229441	-3.21954	-0.458806
G1723	chilko	april	2.14763	2.71225	1.19317	1.25088	1.1611	-2.52874	-3.1499	-0.372034	-0.957918	1.64417	-1.19993	-0.896405	0.303361	0.701371	1.60583	2.69161	1.52463	2.12856	0.76402	0.390693	1.79991	2.64188	4.5887	2.02262	2.77835	-0.0950471	1.51619	2.06315	-0.655873	1.53401	3.40817	1.85731	1.14433	0.432334	1.59621	NA	1.68829	1.81266	1.34799	1.633	0.0796027	1.7529	-0.437409	1.40436	-1.33977	-2.17731	-1.87348
G1724	chilko	april	2.12433	1.39611	-1.19088	0.859279	-2.18161	-2.06263	-3.27204	-2.35278	2.38555	0.690429	-3.87945	-0.981258	-0.459432	-0.103644	1.16693	1.48991	0.918478	1.24164	-1.1113	0.0381146	0.406607	1.31359	2.13929	2.99087	0.96888	-1.44651	1.10029	0.921947	NA	-1.85638	1.01355	-0.940855	-0.477106	0.760441	1.19008	0.759984	1.38757	0.958224	0.158429	1.59254	-1.87014	0.463316	-0.556272	-0.266607	-0.81244	-2.2425	-3.05163
G1725	chilko	april	0.875576	1.08268	-2.92796	0.587645	-0.612137	-1.66331	-0.991912	-1.76874	-2.83327	1.02748	0.50757	-2.2242	-0.899017	0.407114	1.11721	1.43525	0.969508	0.927354	0.356935	0.332201	0.648654	1.31792	1.09311	1.3257	-0.221286	-1.92098	0.603613	1.06083	-4.4062	0.0100336	2.58958	0.631772	0.01136	0.647637	-0.416273	0.572279	0.801244	1.09387	0.26694	0.823549	-2.12	0.882114	-1.34453	0.291756	0.0804263	-4.92935	-3.6566
G1726	chilko	april	2.43898	2.98582	0.10857	1.5653	2.36087	-1.79595	-1.46479	-1.25586	1.52496	3.26977	-4.54431	-0.383039	0.664544	1.3668	2.27329	2.78049	1.3442	2.33535	0.840797	1.04438	1.14045	2.05187	2.14279	3.10202	1.27604	-0.568149	1.72485	2.23774	-4.28825	1.0878	1.93464	2.01487	0.536161	1.30904	2.53161	2.98038	2.30397	2.0088	0.870872	1.6929	1.53413	1.72455	1.36845	1.31672	-0.300174	-1.40834	-4.71598
G1735	chilko	april	1.5647	2.28169	1.5223	1.07365	0.500268	-0.45546	-2.61459	-1.15933	-0.95206	2.07474	-1.42681	-1.05188	-0.535522	0.793033	1.19414	1.73371	1.04113	1.68321	0.462564	1.19327	0.701404	1.40645	2.88441	1.82669	1.67812	0.699559	1.13282	1.5176	-4.38988	0.796019	1.24832	1.24788	0.116269	-0.62919	0.711406	2.17526	1.37677	1.34393	1.38643	1.0785	0.538408	1.0002	0.244437	0.795912	-0.495361	-2.58919	-0.00722136
G1736	chilko	april	2.38578	2.01703	2.4602	1.60454	-0.182717	-0.820631	-1.92159	-1.22489	2.37213	2.11747	-0.76682	0.691145	2.85967	1.28084	2.61455	3.02471	1.61835	2.31782	0.407101	1.58762	1.37225	2.89901	3.93247	3.65959	3.92776	2.61198	2.0118	2.36659	-3.67143	0.137954	1.83924	0.749784	0.874547	1.64333	3.25865	1.34413	3.71401	2.04619	2.33645	2.17312	1.20545	1.92741	1.47642	1.16058	0.0351718	1.24986	1.11017
[truncated: 46 more columns]

## Sheet: ot_chinook_GE
sample	pop	month	ACTB_v1	ALD_1	ALD_4._v1	AP3S1_24	CA4_v1	CCL19_v1	CCL4_v1	CFTR.I_v1	CIRBP_10_1	CIRBP_16_V2	CLEC4M_v1	COX6B1_19	CYP2K1_v2	EEF2_v1	ef2_14	ef2_3	EIF4A2_14_v1	Eif4enif1_12	Enolase_2	EXO1_v1	FK506_19_v2	FK506_3.6_v2	FKBP5_v1	FMNL1_v1	GHR1_v1	GlPh_1	GlPh_4	glu1	glu2	HBA_v1	HBAt_v1	HemA1_1	HemOxi1_2	HemOxi1_3	HemOxi2_1	HIF1A_4	HIF1A_6	HIF1A_7	hsc71_9	hsp70_6	hsp90a_15_v2	HSP90ab1_15_v1	HSP90alike_6	IDH3B_12_v2	IFI44_v1	IGFBP_10_v1	IGFBP1
G0061	nitinat	january	0.633853	1.69512	-0.0443825	-0.0739492	-4.19353	0.0145512	0.640103	-2.84349	-23.6472	0.0221979	-1.78141	-3.30761	-0.288628	-0.597998	0.355872	-0.455067	-0.757362	-0.469811	-0.735246	-0.22326	0.513592	1.48276	-0.666574	-0.431219	-1.95097	-0.885025	-0.343036	-0.480525	NA	-0.875709	-9.00358	-0.242913	-0.635092	-2.41669	-1.36311	0.161743	0.569905	0.0423443	0.355158	-0.281272	0.423274	1.06936	0.147343	0.113599	2.07388	-6.55043	-6.43951
G0062	nitinat	january	0.026615	-0.393354	-2.59081	-1.2089	-4.50332	-0.0583519	0.635039	-2.32895	-6.80003	-0.170442	-1.95279	-4.31754	-0.839385	-0.214169	0.08332	-2.01398	-1.01697	-0.85377	-0.341319	0.100075	0.224805	0.429722	0.264057	-1.8818	-1.00778	-2.31971	-0.527808	-0.415234	-5.6647	-2.87931	-8.51799	-0.939381	-0.00380246	-1.63815	-3.48458	-0.205965	-0.506556	-0.7499	-0.625048	-0.194221	-0.0029645	0.281327	-1.67055	-0.0839072	1.41694	-6.47346	-1.12876
G0063	nitinat	january	0.881456	1.53058	2.32547	0.627927	-9.24332	-1.08003	-0.511095	-1.85144	2.14917	1.551	-2.61161	3.27461	1.531	0.700321	0.453687	0.475198	1.7146	0.291208	-0.662965	-0.602868	-0.425317	0.219522	1.20002	-0.988551	3.00764	0.925526	0.584705	0.3564	-3.63903	-2.2254	-8.0893	-1.31578	-0.619961	-0.467762	1.08552	1.31875	1.66493	0.761051	2.19145	0.779426	2.38997	1.17922	1.65401	0.589166	0.962568	-4.35084	2.37835
G0064	nitinat	january	-0.540003	-1.22794	-1.40942	-0.652712	-6.84984	-2.10764	-3.67874	-2.8796	-1.81167	-0.217028	-1.1746	-0.336496	-1.0318	-0.91292	0.265149	-0.853738	-0.745723	-0.27951	-0.277181	-0.135322	0.75228	0.952126	-0.146411	-1.61273	-0.324225	-1.80757	-1.86717	-0.694647	-8.91755	-2.18756	-7.66085	-1.35888	-1.8762	-2.15709	-0.113018	-0.505985	0.863131	-0.433731	-0.397319	-1.91662	0.440227	-0.526294	1.17264	0.706573	0.478982	-5.61085	-9.67458
G0065	nitinat	january	-1.02336	-1.22788	0.310455	-0.735902	-7.44429	-0.899098	-2.31766	-3.59449	-2.57362	0.0757042	-3.21161	-1.9509	-0.863551	-1.16013	-0.50458	-1.52588	-1.43589	-0.619958	-0.933116	-0.570531	0.345699	0.132872	-1.07024	-1.80679	-0.823959	-0.115529	-2.46003	-1.18017	-9.09873	-2.0873	-9.20588	-1.2248	0.261733	-1.94879	-0.85055	0.489451	0.291027	-0.725078	-0.34336	-0.0135936	-0.490976	-1.1098	-0.500427	0.0453896	-0.162173	-6.63821	-8.35115
G0066	nitinat	january	-0.656997	-0.165111	0.440695	-0.708762	-7.83704	-0.958661	-0.0775322	-2.8018	-2.7407	0.127701	-0.268317	-3.60868	-0.302383	-0.939318	-0.116804	-1.14743	-1.27391	-0.0348284	-0.411459	-0.274833	0.312568	0.37704	-1.02837	-1.51631	-0.677372	-0.162413	-1.4935	-0.763536	-9.19284	-3.60097	-10.2256	-2.30375	-0.95261	-2.02725	-0.752905	0.218287	0.212331	-0.551076	-0.280538	-0.368954	0.294089	-0.319425	0.288518	0.310068	0.409054	-6.0137	-1.02911
G0067	nitinat	january	-0.603511	0.0546237	0.437563	-0.699922	-5.8931	0.874069	-1.22803	-1.98583	-2.81604	0.645228	-1.05865	0.118423	1.28588	-0.725749	-0.0974008	-1.03769	-0.830257	-0.0301139	0.0560543	-0.692146	-0.214581	0.388922	-0.0588976	-1.16678	1.24455	1.05086	-1.21748	-0.647008	-7.56258	-3.1561	-9.00653	-1.60321	-0.686423	-1.31599	-0.990315	0.484393	-0.305939	-0.300427	1.14543	0.516263	1.44392	-0.533074	0.683513	0.575575	2.03761	-4.96398	-4.7741
G0068	nitinat	january	0.435165	1.45828	2.94534	-0.97915	-5.76209	-4.75355	-3.49192	-2.39172	-5.29859	0.451483	-4.45968	-2.12494	0.422769	-0.293239	0.871082	-0.436712	0.216314	0.977924	-0.287067	-0.351458	0.363979	1.11423	-1.50825	-0.508621	0.930119	2.89694	-0.177663	-0.361062	-7.23853	-1.95233	-7.3607	-0.252319	0.445254	-3.97118	-0.89943	0.967971	2.88239	0.268753	1.88239	1.4382	0.658208	0.814414	0.947443	0.796787	-0.564258	-4.98487	-1.67722
G0152	nitinat	february	1.69469	-0.700438	1.99999	-0.35379	-3.02065	-2.12222	-3.0709	0.865922	0.776337	0.736924	0.590843	1.2542	1.07343	1.40546	2.37222	1.21946	2.60434	2.08806	0.575233	2.15652	1.57061	2.15063	0.363782	2.36999	2.85716	2.92267	0.660237	0.57036	-1.76537	1.97423	-1.01975	1.9447	-0.271102	-0.478105	-0.183792	-1.80693	1.6135	1.31633	1.09753	0.231691	1.28853	1.37773	-0.553189	-0.1376	0.43747	-1.00487	-1.16511
G0153	nitinat	february	1.33655	0.916459	2.09861	-0.0518	-2.87085	-2.99767	-2.75762	-2.25124	1.36357	1.68866	-0.678427	0.86049	0.427964	0.979229	1.2425	0.648442	0.0499708	1.34667	-0.0160489	1.18433	1.68352	1.76327	0.324971	1.21501	2.52608	1.77961	0.767459	0.324974	-3.43076	-0.371678	-1.05475	-0.213111	-0.324338	-0.524804	1.28443	0.05434	0.660138	1.0861	0.604797	2.16717	1.02421	0.72771	-0.900123	-0.42069	-0.0347344	-1.12373	1.8217
G0154	nitinat	february	0.878897	-0.367989	-1.34663	-0.70548	-2.72956	-4.00652	-2.41497	0.375851	0.228634	0.275687	0.109548	-1.83101	3.163	0.242754	0.867127	0.630751	-0.15249	1.079	-0.891655	0.604259	1.31996	1.55928	-1.71143	0.312888	0.335088	-2.05943	0.868653	0.369784	-6.03491	0.264931	-1.67284	0.319421	-0.500392	-0.434697	0.704118	-1.16406	1.03844	0.59472	0.0193417	2.28949	-2.10384	0.597659	-1.60502	-0.969009	0.0301269	-2.82952	-2.79758
G0155	nitinat	february	1.64886	1.43611	2.2299	-0.00779593	-3.93052	-3.49323	-1.84016	0.0725924	1.37331	2.33559	-1.77058	-0.226451	0.415107	0.675841	1.11145	1.00769	0.758731	1.9229	-0.408807	1.19133	1.72081	2.07166	-0.599215	1.67627	1.10022	0.632794	1.49565	1.1397	-5.27092	0.892149	-0.95254	0.810905	0.342204	0.286306	0.738497	0.607745	1.62597	1.25581	0.800728	2.73347	-0.13139	1.0557	-0.798549	-0.315459	0.730622	-1.99955	3.0711
G0156	nitinat	february	0.61074	0.579489	-1.75385	-0.493527	-1.91186	-3.21667	-1.56471	-0.320561	0.569608	1.58034	0.432282	-1.66537	0.350534	-0.206008	0.973269	0.615326	-0.158161	1.09899	-0.713475	0.937342	1.89557	2.00712	-1.45125	0.177776	0.349556	-1.93575	0.620419	0.206592	-8.71774	0.504888	-2.05841	0.469758	-0.514115	-1.20173	0.931782	-1.31064	0.789801	0.372868	-0.346034	1.33059	-0.412607	0.774783	-0.361946	-0.611174	-0.0380312	-1.79236	3.483
G0157	nitinat	february	1.46848	0.651159	3.49189	-0.190161	-4.53507	-2.73718	-2.8397	-2.16532	1.40415	1.80193	-0.5196	2.84721	0.132862	0.825989	1.45867	1.33887	1.35061	1.34072	0.830406	0.945225	2.63111	2.62201	1.49098	0.685896	3.58254	3.67355	1.06939	0.272213	-5.66661	0.991678	-1.01648	0.895854	0.223189	-1.80867	-0.873365	-0.52331	0.904871	1.14256	1.10514	2.8864	0.0237072	0.758517	-0.119789	0.319111	-0.910636	-1.1674	-1.95716
G0158	nitinat	february	1.09928	1.64591	3.27066	0.011373	-3.80533	-1.74564	-2.8523	-0.589189	1.11641	2.52987	2.83857	2.6524	1.79537	0.469107	1.02101	0.699543	1.35326	1.02923	1.06644	0.911043	1.66582	1.74466	-1.32555	0.0383106	0.535037	2.67943	0.543282	-0.00642668	2.76777	0.68199	-1.24884	0.989535	-0.156851	-1.59378	0.126863	-0.089719	0.0915466	0.659469	1.08412	2.88736	1.2627	0.579323	1.84774	-0.139076	-0.21099	1.47304	3.095
G0159	nitinat	february	0.678585	-0.600174	0.382831	-0.903996	-4.86155	-2.98231	-2.72415	-2.00939	0.472192	-0.506388	-1.25027	-0.805712	0.550414	-0.160326	0.692369	0.718371	0.0207422	0.670785	-0.473993	0.834037	1.15197	1.61036	-1.8669	0.0373467	1.00283	0.58967	0.617496	-0.0278539	-3.13196	0.606836	-0.787898	0.453077	-0.785154	-1.78584	0.863606	-3.35719	0.261284	0.398874	0.85129	1.73618	-0.0921834	0.695228	0.0480553	-0.956549	-0.209064	-0.918135	1.8308
G1071	nitinat	march	0.719484	0.644336	1.45139	-0.323702	-3.64752	-0.965391	-0.0082771	-2.79384	0.110998	0.486775	-0.540261	-1.60446	-0.694396	0.420434	1.51935	1.03981	0.395688	1.70413	0.162467	1.44197	1.87653	2.00735	-0.853091	0.351777	1.42006	1.6122	1.15156	-0.564366	-5.09341	0.870147	-2.9164	0.78725	-0.37876	-1.04811	-0.224707	-1.76554	0.886278	0.598241	1.25366	1.38348	2.43547	1.03123	1.27358	0.151829	0.641778	-2.73339	2.5846
G1072	nitinat	march	0.511353	0.286634	1.35457	0.0194123	-3.7441	-0.972093	0.196926	-0.116854	0.729454	0.421895	2.01949	-0.164018	-0.621606	0.245811	0.910341	0.715808	0.251321	1.18418	0.48841	1.07328	1.08948	1.09395	-1.29685	0.540512	-0.967501	1.66604	0.399028	0.182442	-5.62305	1.43546	-3.40211	1.13793	-0.0503622	-0.276802	0.116361	-0.852566	0.349102	0.441122	0.871501	0.776281	1.47368	0.971394	0.935256	0.319392	0.105536	-4.65969	1.04092
G1073	nitinat	march	-0.206297	-0.410982	1.31878	-0.198692	-3.58854	-2.99212	-1.40829	-0.380717	0.136555	0.00202899	1.55232	-0.427532	-1.15189	-0.406837	0.29714	-0.0317271	-0.793882	0.399301	0.600949	0.456006	0.702804	0.621415	-2.08284	-0.460859	0.196508	2.09562	0.0558611	0.0585545	-5.91178	0.803646	-5.57351	0.591928	-0.346788	-0.725022	-0.683028	-1.07637	-0.333741	0.183445	-0.300689	0.341162	0.198229	0.247087	0.211222	-0.0953424	-0.426512	-5.99343	-0.440436
G1074	nitinat	march	-0.198546	-0.174528	0.283895	-0.173081	-3.51755	-2.18637	-0.646676	-1.14307	-0.187803	0.112608	-0.255775	-1.83545	-1.33923	-0.147232	0.492593	-0.0408374	-0.428222	0.614271	0.100421	0.630794	0.771525	0.485191	-2.00901	0.0111902	-0.591233	0.207249	0.105807	-0.0769941	-6.3657	0.180895	-5.48293	0.206522	-0.689253	-0.749847	0.530695	-0.475535	-0.782766	0.0882413	0.337006	0.210739	0.398989	0.34374	0.262849	0.0781522	-0.284798	-5.13105	0.161618
G1075	nitinat	march	-0.393082	0.0970593	0.535713	-0.370219	-0.932224	-2.50727	-1.05591	-2.06866	-0.708113	0.695278	0.780857	-0.734088	1.41308	-0.666513	-0.0620757	-0.469846	-0.751245	0.071376	-0.107901	0.119773	0.527725	0.212639	-2.56837	-0.814181	-0.91224	0.0409396	-0.486998	-0.157245	-3.20353	-0.0852257	-4.56628	-0.024067	-0.812117	-1.04892	0.0450352	0.346858	-0.539181	-0.248356	-0.368971	-0.524889	-0.352912	-0.0106564	-0.16396	-0.36901	-0.564286	-4.5336	-3.85612
G1076	nitinat	march	-0.386795	0.0456346	-1.23872	-0.38431	-4.92557	0.21295	-1.37821	-3.35074	-0.965753	-0.201494	-0.764755	0.0365944	-1.02005	-0.761193	-0.05009	-0.278272	-0.324649	0.0224264	-0.152027	-0.177084	0.829726	0.662584	-3.37407	-0.96062	-0.403518	-1.59062	-0.011243	-0.123401	-0.316339	-0.885112	-6.54912	-0.702259	-0.70323	-1.08323	0.229625	-0.735197	-0.921795	-0.195169	-0.412259	-0.165913	0.294934	-0.399481	-0.220196	-0.261324	0.462943	-2.75684	0.288543
G1077	nitinat	march	0.211666	1.3467	2.05166	0.453453	-4.95584	0.895245	-1.44079	-4.19507	-0.328082	2.25338	4.02245	3.75412	3.81954	0.307973	0.650178	0.20071	-0.39695	0.820954	1.68231	0.949293	0.610612	0.329976	-1.26356	-0.199065	1.31664	1.54304	0.354805	-0.447819	5.47766	1.72418	-4.60882	1.76345	0.329509	-0.464554	-0.222954	1.22642	0.274442	0.0167715	0.986209	0.570468	0.444815	-0.227786	1.26783	0.7701	-1.31567	2.49995	1.0113
G1078	nitinat	march	0.853672	1.74176	0.445799	-0.0565313	-3.04764	-1.57075	-0.0819071	-0.362519	-0.118671	1.42401	0.447583	-0.672589	-0.841086	0.435564	1.05027	0.675302	0.295812	1.1111	-0.0617515	1.22877	1.31828	1.34988	-1.13583	0.582061	0.306189	-0.166442	0.725619	0.235276	-5.26328	1.48721	-3.47708	1.4682	-0.13663	-1.30708	-3.24011	-0.0153505	0.764093	0.572239	-0.147779	0.291603	0.701918	0.627631	-0.415593	-0.102344	-0.0765532	-4.21867	-3.19948
G1631	nitinat	april	1.33424	1.31033	1.72989	0.0186384	0.946559	-1.32322	0.544324	1.6482	0.292333	0.787794	-0.00359726	-0.956851	-0.40748	1.03301	1.56361	1.02477	0.988733	1.58362	0.11306	1.06638	0.955826	1.49196	2.5682	1.43718	1.7845	2.02244	1.27156	0.795809	-5.37805	1.3228	-3.39083	1.15669	1.01657	-0.0664674	-0.983389	-0.36855	4.17699	0.73578	1.31771	3.28607	1.21814	0.983279	0.0462216	0.318182	0.151396	-3.96916	1.98475
G1632	nitinat	april	-0.11097	0.169765	-2.0897	-0.0358888	-1.48128	-1.81252	-0.214611	-0.048424	-0.873833	-0.152008	0.710558	-1.99965	-0.650515	-0.285911	0.337746	-0.0815114	-0.383665	0.334584	-0.0750412	-0.0817369	0.0397134	0.252937	1.30676	-0.555662	-0.0498527	-2.07718	0.133428	0.282452	-5.58501	-0.0372837	-4.60055	-0.0877648	0.597563	0.00014837	0.513389	-0.427335	1.35371	0.26261	0.0696518	0.516996	-1.04952	0.128767	-1.63806	0.0783228	0.0861591	-5.42282	-0.656201
G1633	nitinat	april	-0.215426	-0.219727	0.154151	-0.0952603	-1.7314	-2.56224	-0.659393	0.8298	-1.41577	-0.757186	-0.519992	-1.53882	-1.0824	0.326086	0.471105	0.212243	0.447342	0.552368	-0.304487	-0.107621	0.150303	0.207817	1.84477	-0.184409	0.769806	0.844102	0.373013	0.326013	-7.03281	0.452748	-3.72919	0.245456	0.206075	0.199728	-0.519528	-1.25468	0.588902	0.161226	0.435218	1.05992	0.256664	0.42067	-1.39673	0.24653	-0.493196	-6.08709	-5.09454
G1634	nitinat	april	-0.134616	-0.411079	-1.85358	-0.414715	-3.29407	-2.25318	-0.113208	-0.317665	-1.15025	-0.597952	-0.712207	-2.29322	-1.79823	-0.137186	0.264042	-0.0728773	0.0259619	0.271275	-0.494642	-0.51557	-0.108179	0.0173877	1.11816	-0.696094	0.387395	-1.99975	0.23197	0.271789	-7.33531	0.548813	-2.00488	0.24353	0.076258	-0.633891	-0.448592	-0.256803	0.179158	-0.0854227	0.36492	1.48177	-0.497821	0.0835968	-1.7981	-0.508113	0.553268	-4.45947	-4.56588
G1635	nitinat	april	0.17376	-0.491589	1.19701	0.0155541	0.388659	-0.377217	-1.41383	-0.653019	-0.687055	-0.210734	2.71698	0.144479	0.463999	0.128066	0.532762	0.241638	0.544517	0.216253	0.291707	0.209648	0.433301	0.428606	1.57568	0.16086	0.919876	1.73848	0.261447	0.310344	1.49738	0.109339	-4.29985	0.112475	0.369074	0.137074	0.758133	-0.455916	1.09322	0.225973	0.932658	1.0191	0.442226	0.461715	-0.115453	0.120981	0.139117	2.87959	-3.79304
G1636	nitinat	april	-0.32227	-0.928816	-0.74107	-0.156098	-2.10327	-1.72431	-0.392238	-0.00928463	-1.31159	-0.874405	3.63678	-1.61059	-0.458299	0.228845	0.42858	0.0290054	0.216217	0.130421	-0.0771244	0.110351	0.413582	0.244714	1.29754	-0.218277	0.470782	0.159165	0.121046	0.0880691	-0.406497	0.134904	-3.347	-0.14118	0.480287	-0.247487	0.154474	-1.65209	0.983776	-0.13309	0.315777	0.10604	0.0549252	0.261616	-1.06965	0.0743984	-0.456983	0.665583	-4.70098
G1637	nitinat	april	0.249566	1.14828	0.875581	0.0691371	0.0386235	-2.24978	-1.19164	-1.2074	0.159226	0.83204	-0.382533	-0.610326	-0.534779	0.440122	0.492768	0.294161	0.108345	0.155674	0.421841	0.0595145	0.382727	0.342961	1.8709	-0.0934619	0.437491	0.908735	0.287012	0.479968	-5.41612	0.744269	-2.74589	0.515735	0.198577	0.081698	-1.19041	0.34772	0.368037	0.121765	0.545314	1.0994	0.208926	0.169937	-0.113372	0.10557	-0.533303	-5.0126	-3.50561
G1638	nitinat	april	1.30053	1.248	0.218859	0.194153	-1.48844	-0.805058	1.00706	0.650547	0.0257179	0.487795	-3.06915	-0.776507	-1.16309	0.509112	1.24873	0.926329	0.852519	1.12535	-0.0133556	0.83109	1.04534	1.5223	2.46296	0.698731	0.954859	0.550408	0.950553	0.709723	-5.98685	1.04731	-1.82428	0.704248	0.814244	0.00381536	0.455717	-0.694657	1.08881	0.486161	0.865732	1.6776	1.13095	0.852483	-0.0562088	-0.056638	0.518008	-2.72642	1.78224
G1911	nitinat	april_SW	1.55234	1.29758	-0.24309	0.00993928	1.83091	-2.65506	-1.7038	3.01359	0.52858	0.789915	-2.37999	0.503228	0.718233	1.03236	0.638278	0.44561	1.65336	1.49993	0.121229	0.741788	0.829144	1.71825	1.10002	1.1913	-0.598423	-1.12811	1.07707	1.16991	-5.8236	1.84719	-0.0153548	1.69261	-0.0107384	-0.501047	1.10658	0.121833	2.43763	0.665057	1.45107	3.57523	1.7475	1.19634	1.03496	-0.0652062	-0.402	-3.49658	2.34771
G1912	nitinat	april_SW	0.851394	0.405362	2.5118	-0.453847	1.01693	-1.94534	-4.11157	1.82779	-0.0273505	0.695582	-0.346026	4.10291	3.94819	1.53989	0.918463	0.268807	1.95268	0.421755	1.07414	0.36641	0.280632	0.325176	0.730751	-0.048278	2.39993	3.01868	0.40876	0.188288	5.50372	1.96501	-1.40216	1.77978	0.78984	-0.640824	0.233762	0.132742	1.33965	0.407839	1.2936	1.50809	-0.458985	0.977745	0.157602	0.573722	-0.96743	6.52618	3.02962
G1913	nitinat	april_SW	0.542222	1.87555	-0.390372	0.129377	2.15297	-2.23109	-3.23554	1.275	-0.465315	2.09909	0.760873	0.387669	0.773787	0.833661	-0.551387	-1.11119	0.128075	0.413169	0.546828	0.596817	0.0504562	-0.523589	-0.0216393	-0.262992	-0.294139	-1.49126	0.131778	0.374117	-5.94766	-0.0723414	-4.29703	0.438714	-0.364875	-1.23664	-0.0867703	1.84665	0.585671	-0.1607	-0.116383	0.400083	0.084919	-0.186217	0.750879	0.0124334	-1.45798	-5.22322	-2.06062
G1914	nitinat	april_SW	0.592913	-0.19242	-1.01103	0.0696376	2.47466	-2.84875	-1.19243	2.15368	-0.877919	0.762171	0.226732	-0.646258	-1.55161	1.49959	0.0724594	-0.0298914	0.508517	0.659601	0.25584	0.399868	0.797119	0.454331	0.651728	0.236563	0.107159	-1.67286	0.484876	1.23887	-7.65362	1.44453	-0.763764	1.39678	0.299011	-0.745265	-0.438203	0.485293	1.39761	0.2019	0.582743	2.19258	0.726361	0.403035	0.641316	-0.000974093	-0.882767	-4.96058	2.19866
G1915	nitinat	april_SW	-0.653702	-0.294209	-0.0581143	-0.322498	1.24616	-1.09168	-2.92663	0.30271	-1.5762	0.0147862	0.705821	-1.26569	-0.535015	0.566475	-0.768016	-0.968322	-0.0607073	-0.239777	0.152287	-0.250756	-0.0113892	-0.633497	-0.482442	-1.01124	-0.676775	0.204598	-0.22149	0.136344	-2.76323	-0.43098	-3.38752	-0.363918	-0.269801	-1.16605	-1.13443	-0.274317	-0.0190357	-0.624047	-0.0939772	0.184341	-0.2212	-0.736911	-0.401764	-0.217661	-1.43116	-1.52393	0.573396
G1916	nitinat	april_SW	-0.0697861	0.403418	0.673061	-0.212075	1.17937	-1.19446	-2.83513	0.780943	-1.50098	0.383495	0.499441	-0.429756	-1.00165	0.854799	-0.410573	-0.632564	0.211855	0.255438	0.157799	0.300608	0.179946	-0.237046	0.285477	0.149979	-0.403681	0.893873	0.0867885	0.286981	-8.98069	0.43875	-3.00557	0.411299	-0.161055	-0.804453	-0.740703	0.0519371	2.44065	-0.292832	0.127781	1.28688	0.35595	-0.00669882	0.549077	-0.0239467	-0.95237	-5.71372	0.271726
G1917	nitinat	april_SW	0.621987	0.708517	1.53608	-0.0173691	2.1421	-3.21111	-1.92128	1.77525	-1.33389	0.878819	-2.38766	0.872175	1.8319	1.06377	-0.295719	-0.451875	0.814424	0.258481	0.519634	0.383213	0.589302	0.328423	1.01327	-0.383582	0.589222	1.84969	0.306234	0.62247	1.33542	1.5206	-1.89029	1.36953	0.252216	-0.821595	-1.7539	0.387363	2.9336	0.0921778	0.426071	1.80721	0.139683	0.0416965	0.261578	0.319298	-1.44075	2.8741	1.55433
G1918	nitinat	april_SW	1.4758	2.15077	-1.41664	-0.0656217	1.28038	-1.69795	-2.99804	1.92773	-0.445326	1.7581	0.192972	-0.0931061	0.467672	1.53281	0.594017	-0.0719424	1.80666	1.12246	0.409945	1.08789	0.493844	1.00243	1.02326	0.736965	0.95785	-1.69805	0.45275	0.883849	-5.86371	1.84341	0.17785	1.44535	0.293429	-0.685392	0.568933	0.727127	2.28198	0.361092	0.797813	3.24236	0.826651	0.957379	0.26713	0.105101	0.113703	-3.72298	1.88184
G2041	nitinat	april_2	1.4449	1.19366	1.69915	0.359801	-0.427574	-1.88924	0.336521	1.12907	0.459393	0.956164	-0.437483	0.171842	0.16134	0.717399	0.911365	0.718578	1.0036	1.58815	0.00764497	0.92082	1.05236	1.55235	-1.50101	1.13561	-0.645883	1.402	1.27643	1.12036	-4.85812	1.70518	-1.23184	1.33202	0.836137	0.442292	0.6997	0.126096	1.90169	0.90164	1.25749	1.54587	0.153242	1.11641	-0.209239	0.228436	0.762168	-3.20237	-3.39302
G2042	nitinat	april_2	1.12983	1.85975	2.85929	0.158045	-0.375274	-0.266926	-0.174934	-3.48673	0.857155	1.20705	-0.755554	4.70009	3.62433	1.16764	1.21258	1.16959	1.26642	1.0241	1.95256	0.621649	0.988463	1.28219	-0.364273	-0.0204475	0.979036	3.38071	0.972645	2.22279	4.45402	2.47683	-1.75917	2.16975	0.385502	0.166929	1.48403	0.758844	1.24447	0.545142	1.29221	1.86109	0.491709	1.0499	0.602212	1.43239	-0.232755	3.27703	-3.09631
G2043	nitinat	april_2	0.287549	0.450644	-1.47179	0.138852	-0.0125511	-1.88944	-0.0294033	0.72513	-1.50056	0.137625	-1.7147	-1.28096	-0.889362	0.984261	0.483574	0.0401833	0.792042	0.523269	0.29131	0.168511	-0.313656	-0.104285	0.104363	0.120701	0.107628	-1.12651	0.751228	0.898629	-7.15189	1.05566	0.893965	0.931665	0.616138	-0.0491801	-0.528729	0.414037	0.817582	0.469183	0.554975	-0.526967	-0.339206	0.612619	-0.763291	0.53608	-0.587327	-5.3211	-5.12383
G2044	nitinat	april_2	0.0888695	0.487481	-0.505064	-0.0827441	-1.65753	-1.45239	-0.171928	-0.937863	-1.25371	0.421314	1.29121	-1.16422	-0.806366	0.390719	0.117103	-0.496509	0.317649	0.170404	-0.181202	0.149153	0.679623	-0.00112633	-1.61766	-0.338202	-1.13111	-0.895393	0.253872	0.56038	-6.82289	0.769771	-2.65592	0.592135	0.508343	0.250382	-0.546859	0.303901	1.90088	-0.0141932	0.0738028	0.11275	0.979203	0.123768	0.103476	0.232441	0.743675	-5.9831	0.528993
G2045	nitinat	april_2	0.488411	0.588211	-0.894035	0.314257	0.53419	-0.83929	1.02823	1.90172	-1.67756	0.145922	-2.01997	-0.704816	-1.1151	0.908716	0.706885	0.170188	0.761669	0.680838	0.670883	0.135963	0.0447375	0.101238	0.650658	0.182647	0.432489	-0.675207	0.789067	1.14494	-7.90375	0.662325	0.378356	0.697087	1.15726	0.26874	0.659315	0.925118	1.28108	0.483643	1.10413	-0.0635074	0.447739	0.658035	0.0432751	0.83385	0.297732	-4.36385	0.266285
G2046	nitinat	april_2	-0.0442479	1.08442	0.487299	-0.0250605	-0.300973	-1.54579	0.291233	0.422371	-2.14435	0.437381	0.154452	-0.666346	-0.820318	0.755737	0.163609	-0.205526	0.690272	0.589528	0.245171	-0.0169152	-0.334741	-0.332988	0.731569	-0.226724	0.928386	1.02935	0.578459	0.821969	-8.14151	1.48832	-0.440605	1.09555	0.858075	0.0637312	-1.76305	0.604728	1.67779	0.247479	0.786563	0.532432	0.663112	-0.184566	-0.172051	0.265858	-0.782327	-4.30858	0.203181
G2047	nitinat	april_2	0.73784	1.79909	-0.32925	0.360543	0.326414	-0.582553	1.00875	0.905967	-0.348552	1.04161	-0.0432901	-0.371103	0.340628	1.29232	0.739486	0.398334	1.06642	0.616002	0.503522	0.406798	0.287325	0.227594	1.11427	0.60602	1.05067	0.0510774	0.844212	1.08798	-6.48195	0.815848	-1.26133	0.862065	1.14193	0.579541	-0.135976	0.98206	1.13214	0.669229	0.721192	0.530702	-0.0708486	0.68739	-0.40766	0.851032	0.104799	-4.96114	0.700614
G2048	nitinat	april_2	2.11884	3.04756	2.53049	0.653863	0.596628	-0.433585	0.310725	2.28179	1.09268	1.92885	-2.26591	0.235235	1.33803	1.79481	1.8358	1.4157	1.6941	2.02415	0.722704	0.537013	0.961033	1.80918	0.581936	1.75205	2.3452	3.10866	2.27153	1.63489	-4.90552	2.06152	0.944592	1.73835	1.03951	0.974683	1.70163	1.33444	2.75461	1.62276	2.34317	2.14572	1.91333	1.64847	0.230555	1.249	0.725742	-1.49255	2.87029
G3711	nitinat	may	0.345771	0.388628	-2.41012	-0.492875	1.79628	-3.95321	-3.42531	1.62567	-0.0097609	-0.0933847	-2.88486	-0.215867	0.0891163	0.71699	-0.0653886	-0.240851	0.201323	0.506977	-0.403347	-0.249872	0.096871	0.0223013	2.00729	-0.134903	-0.10392	-2.93869	-0.0673985	0.260869	-6.32366	0.442756	-0.627906	0.314396	-0.175773	-0.526519	0.182542	-0.636703	1.19002	-0.464011	0.236263	0.987655	0.507575	0.575319	-0.0283919	-0.265285	-0.809323	-5.25233	-4.53424
G3712	nitinat	may	1.19478	1.55569	2.14439	0.0569992	2.22946	-3.81647	-3.64604	2.067	1.37325	1.21057	-4.36012	0.807434	0.800292	1.29806	0.385841	0.391807	1.18743	1.05935	-0.0663569	0.349756	1.31861	1.27739	2.87352	0.610165	1.46824	2.04309	0.753473	0.797952	-5.49073	0.920735	-0.0577498	0.85296	0.943527	-0.781349	0.318846	0.0235999	1.81228	0.159153	1.28628	1.41463	1.02679	1.02836	1.51158	0.126472	-1.16251	-3.13813	-0.318484
G3713	nitinat	may	1.25005	1.57865	-1.59354	-0.156803	0.831881	-3.66284	-2.59547	2.29247	0.514525	2.06316	-4.11153	-0.796859	2.32097	1.42696	0.854381	0.0883136	1.88096	1.78964	-0.473939	0.575902	1.26799	1.71732	2.2349	1.49545	-0.0781274	-1.80589	0.957432	1.13765	NA	2.1766	0.0716869	2.41164	1.88519	-0.651169	1.63176	0.140595	3.63016	0.701279	1.3178	3.03994	1.14183	0.870175	1.06256	-0.848986	-0.0943302	-1.2994	4.52649
H651	nitinat	may	-1.10226	0.390683	-3.72825	-0.467736	1.2973	-1.82359	-4.53734	0.909029	-2.46678	-0.0973889	-4.19487	-1.61431	-0.808992	0.186295	-1.23766	-1.74318	-0.316842	-0.450757	-0.452873	-0.830096	-0.434559	-0.870882	1.43253	-1.3529	-0.50612	-3.41168	-0.550537	-0.315036	-8.43011	-0.543227	-0.795884	-0.75961	-0.204181	-1.07177	-0.498883	0.0158241	-0.699616	-0.668653	-0.561278	0.690101	-0.604618	-0.982204	-0.7427	-0.356565	-1.29562	-7.10058	-4.43939
H652	nitinat	may	-0.878771	-0.260118	-2.87542	-0.595437	1.10326	-3.15866	-3.86378	1.81901	-2.6453	-0.173667	0.264585	-0.797559	-0.841815	0.0789948	-1.39681	-1.8544	-0.260081	-0.161109	-0.344401	-0.644583	-0.881908	-1.11185	1.46295	-1.22947	-1.00158	-1.92479	-0.620608	-0.204871	-7.36954	-0.897418	-1.69008	-0.918016	-0.150694	-0.86741	-0.628487	0.136488	-0.964625	-0.74682	-0.107165	-0.144147	-0.039378	-0.890328	0.32428	-0.21183	-1.63609	-7.35923	0.329029
H653	nitinat	may	-1.35421	-0.618129	-2.82644	-0.517451	1.68843	-4.36909	-4.08885	1.10051	-2.87633	-0.533448	0.40659	-1.4285	-0.95561	0.116163	-1.36818	-1.53272	-0.0901663	-0.171758	-0.297298	-0.952193	-0.323521	-0.950133	1.23352	-1.22171	-1.02187	-2.78833	-0.60352	-0.0739774	-9.60274	-0.00177075	-0.339565	-0.624505	-0.068933	-1.21719	-1.1123	-0.273426	0.035507	-0.744173	-0.282043	-0.799887	0.444455	-1.03676	0.435966	-0.380653	-1.5652	-6.76228	-4.75518
H654	nitinat	may	-0.904061	-0.776332	-2.49285	-0.300731	2.00825	-1.39303	-3.1954	1.92807	-2.2115	-0.400677	0.159621	-1.6016	-0.783895	0.160176	-1.2664	-1.39524	-0.482647	-0.0878222	-0.19287	-0.595534	-0.434205	-0.740101	1.77315	-1.18239	-1.91561	-2.9874	-0.905479	-0.145715	-9.54246	0.631752	-0.0252471	0.0304279	-0.180623	-0.659273	-0.917617	0.456436	0.380116	-0.540673	0.178466	-0.258448	0.418208	-0.746208	1.08345	-0.140629	-0.933508	-7.28687	0.437689
H655	nitinat	may	-1.35672	-1.14867	-0.882887	-0.156656	1.44502	-3.88475	-2.28389	0.600114	-2.7804	-0.225999	-2.41408	-1.93202	-0.570095	0.162228	-1.38727	-1.45608	-0.0370655	0.0507444	0.22248	-0.247252	0.437062	-0.657503	1.10879	-1.57907	-1.16652	-0.385309	-0.252788	-0.0833849	-8.47877	0.356188	-0.308428	-0.363527	0.16767	-0.891823	-0.654324	-0.440328	1.36552	-0.917001	-0.469326	0.579414	0.0712311	-1.35321	0.527017	-0.196109	-2.04249	-6.63289	-0.159601
G0021	sarita	january	-0.34665	0.387649	0.738578	-1.70404	-6.84065	-3.172	-5.00687	-2.42852	0.215892	0.166266	-2.08263	-0.00805784	3.37385	-0.702456	0.323232	-0.194365	-0.918419	0.325497	-1.36133	-0.0591254	-0.178237	0.544477	-0.565859	-0.776892	0.515168	1.25119	-0.493165	-0.675319	-3.34694	-4.18748	-3.91692	-2.74866	-1.805	-3.34276	-0.422799	-2.6517	-0.583474	-0.784119	0.526508	-0.223492	-0.37324	-0.00391766	-0.0401358	-1.22213	0.754139	-4.33283	-0.110532
G0022	sarita	january	1.00937	2.29365	5.24462	0.103843	-6.11238	-2.95439	-6.64968	-0.784988	5.52918	3.43899	1.24152	5.82779	4.55384	0.481298	1.52788	1.76064	0.597271	2.05353	1.42072	1.53665	2.17342	3.00432	0.759673	1.14583	2.15018	4.33338	0.793333	0.424497	4.45552	-0.847092	-3.87233	-0.211769	-0.911336	-0.973752	2.94751	-0.100533	0.987295	0.873552	4.41412	2.11635	1.51491	1.33857	2.97648	0.418483	-0.113027	0.676759	7.17144
G0023	sarita	january	1.2928	2.86707	4.80815	1.02157	-7.30311	1.34112	-0.846037	-0.303177	4.97237	3.85072	1.93492	7.1864	5.56103	1.31095	1.95939	2.09451	0.769833	2.14747	2.89392	1.48171	2.12509	2.62135	1.4422	0.325516	3.77446	3.98993	1.05086	1.0783	7.34188	-1.5946	-3.03991	-0.525477	0.476088	-1.33852	2.87093	0.517217	2.91263	1.04031	2.69218	2.68378	3.75256	1.98267	4.49952	1.68915	1.09562	4.86352	5.8631
G0024	sarita	january	0.836867	-0.0717288	2.54081	-0.327848	-5.70526	-1.04591	-3.0445	-0.910512	4.88169	2.63584	-0.366279	3.09567	3.64858	-0.0106815	0.870425	0.883918	-0.0591698	1.757	-0.0924808	0.904723	1.71574	2.46304	0.275201	1.00903	1.09795	1.16978	-0.546412	0.128959	0.903971	-1.64028	-4.00711	-0.57067	-1.14255	-1.56664	2.37711	-0.341203	1.29078	0.39191	1.68561	1.62833	1.5944	0.892282	2.26466	-0.770296	0.868414	-2.98305	2.84764
G0025	sarita	january	0.504379	-0.328322	1.21358	-0.896786	-2.9628	-6.18494	-4.41482	-1.34912	3.57597	1.67475	-3.03568	-0.0317378	2.02711	0.0804918	0.761911	0.770662	-0.142757	1.16906	-1.029	0.42396	1.39739	1.89546	0.298018	0.0405643	0.0578024	0.352707	-0.0603941	0.20771	-4.97894	-0.785936	-3.11019	-0.330352	-0.883048	-1.49189	1.71762	-1.27156	0.796577	0.210315	-0.360972	1.11985	-0.247889	0.582716	0.291268	-0.584445	-0.765271	-2.36358	2.58038
G0026	sarita	january	1.83215	1.52798	6.25847	0.979953	-7.23473	-1.91418	-4.77972	0.861163	5.39026	5.09701	4.96104	4.06745	3.96873	1.45047	1.7358	2.19373	1.58034	2.66648	3.69302	1.979	2.68619	3.37149	2.10751	1.41715	2.54648	5.22797	0.759975	0.354287	3.43317	-0.184396	-2.40444	0.470164	0.4056	-0.824808	3.34222	1.49353	1.67471	1.71125	3.08941	3.00743	3.39577	2.04512	4.7071	1.92503	-0.537711	1.85446	8.27543
G0027	sarita	january	2.21791	3.45574	5.79999	1.63471	-5.59678	3.30297	-3.81916	0.661386	6.45399	4.68239	1.86793	8.86239	6.84493	2.2005	2.86397	2.79389	1.11987	2.84503	4.35013	1.75641	2.45177	3.39812	2.31846	0.340369	2.96893	5.28172	0.769243	1.66663	8.99865	0.198439	-5.38397	1.15084	3.71986	0.0188796	2.83611	1.47992	3.09007	1.79347	3.49434	5.44509	6.32306	2.44232	6.70334	2.41532	0.0727173	7.42457	8.16479
G0028	sarita	january	0.941326	3.34333	5.85958	0.0325949	-6.14674	-3.43687	-4.79512	-0.903843	5.49721	3.61647	1.16509	4.10104	2.04492	0.514183	0.765994	1.3428	0.586067	1.97187	3.17745	0.640243	2.05028	2.69147	0.798634	0.286504	3.30497	4.98324	-0.187879	-0.303887	0.0185536	-0.725884	-4.10467	-0.0587535	-0.934239	-1.22377	2.00699	0.428378	0.834469	1.08887	1.91607	1.0902	2.07785	0.775454	3.43807	0.804076	0.0775119	-2.54559	7.96739
G0192	sarita	february	0.690518	1.52205	2.2388	-0.702287	-1.54063	-3.27589	-4.94375	-0.50741	2.18091	2.218	1.42324	0.0653113	1.5165	-0.254249	0.677361	0.246578	-0.157039	0.990361	-0.0551721	0.466382	0.826346	1.41143	-1.48465	-0.300279	0.822405	2.08518	0.0748596	0.323333	-5.99723	-0.937774	-3.6262	-0.0110448	-1.03964	-0.303421	1.35335	1.23331	-0.117161	0.260864	0.285425	0.782584	-0.49133	0.171932	-0.410224	-0.574937	-0.815652	-3.00124	-0.334424
G0193	sarita	february	1.50496	1.9239	4.80796	-0.192104	-0.777008	-2.97489	-5.25118	0.103458	5.31109	2.98592	0.541457	3.57317	3.22302	0.621229	1.74186	1.72369	0.957146	1.88599	2.13146	1.26739	1.92397	2.69008	-0.538543	0.869591	3.07515	4.50612	1.12202	0.643933	2.27771	1.17258	-3.14651	1.40289	-0.730085	-0.665409	2.68347	-0.119305	1.56948	1.26012	1.46403	1.4069	0.417579	1.54644	1.0964	0.690874	-0.464296	-1.03663	2.12982
G0194	sarita	february	1.37005	1.32223	2.20786	-0.451957	-1.83559	-4.24047	-4.93139	0.827452	4.14895	2.19396	-3.88387	2.11144	1.52912	0.221871	1.5367	1.34832	0.659509	1.64588	0.312642	0.927047	1.83191	2.70639	-1.80524	0.760644	1.64853	2.04923	0.869948	0.836979	-5.16449	1.72447	-1.35422	1.96739	-0.753303	-0.24111	2.56075	-0.0801121	2.25082	0.921791	0.922543	0.330844	0.93338	0.99523	0.421507	-0.401888	0.0437995	-1.06514	6.76642
G0195	sarita	february	2.38278	2.62007	5.26774	0.689776	-5.66466	0.0385741	-3.20274	-0.731789	-0.0219464	4.09295	1.03214	4.32558	3.98324	2.06379	1.95076	2.33301	1.43434	2.21224	1.71269	2.13603	2.39181	2.71916	-1.16884	2.10191	2.57781	2.6135	1.37436	0.424269	5.80834	1.94099	-2.18679	2.49939	0.480014	-0.545059	2.09636	1.57986	2.00432	1.74853	2.1824	1.85102	2.24744	2.2325	1.41518	1.14779	-0.267627	3.74304	7.10544
G0196	sarita	february	0.810705	1.2322	3.38482	0.0132977	-1.29059	-3.5725	-5.7039	-0.151845	5.78911	3.80727	-0.247354	3.59775	3.63473	0.777782	1.27539	1.40229	0.338986	1.85865	0.885597	1.30729	1.93491	2.22589	-0.642005	1.00481	1.57314	2.28846	0.204031	0.576642	3.73426	0.820617	-2.04974	1.33281	-0.793739	-0.7655	2.30328	1.1453	3.54803	0.97619	0.933284	0.585024	1.7416	0.987812	2.19012	0.614082	-0.111782	0.893373	7.71009
G0197	sarita	february	1.60912	1.3619	3.13169	0.139926	-2.30486	-0.673348	-2.35008	0.226343	4.43633	2.24413	-2.05362	5.14406	4.31298	1.09355	1.79894	1.62417	0.803543	2.14024	1.02006	1.52318	2.00078	2.81401	-0.406405	1.87571	2.10319	2.23769	1.12559	0.837521	6.39125	0.432028	-3.03897	0.434891	-0.802097	-0.0567035	2.71104	-0.0895831	1.17087	1.24262	1.10908	1.76078	1.36858	1.8681	0.710129	0.407408	0.420075	2.97145	0.348267
G0198	sarita	february	1.08265	0.304344	3.22046	-0.225696	-2.57299	-2.66606	-4.27251	-0.139921	4.83686	1.53421	1.02875	2.42623	2.4081	0.383772	1.29186	1.14812	-0.0900682	1.3366	0.606724	1.501	1.05873	1.78245	-2.94559	1.27966	1.1053	2.78609	0.228735	0.13427	2.40428	0.407578	-3.5268	0.698242	-1.03974	-0.395295	2.15239	-0.0622426	0.793503	0.796665	1.18845	0.781665	1.29024	1.04238	1.06887	-0.00191713	-0.182567	0.0107808	1.13434
G0199	sarita	february	0.961474	1.77244	3.06799	-0.384628	-1.45949	-1.87847	-2.87975	0.930201	2.67364	1.92418	-0.0149591	1.87389	2.36602	-0.0250337	0.837835	0.862691	0.196988	1.20434	0.192123	0.734251	1.13057	1.92411	-1.53719	-0.0431035	0.709605	3.07829	-0.0376603	0.463666	1.70096	0.349913	-2.46697	0.875484	-1.05127	-1.30558	2.30441	0.752281	0.987726	0.387881	1.12921	-0.030619	0.138644	0.678079	0.804871	0.0514898	0.190539	-0.106681	-0.205865
G0334	quinsam	february	-1.10071	-0.662909	-1.28158	-0.780865	-1.6202	0.0915939	0.0464062	-0.822823	-4.26909	-1.14598	-0.558172	-2.13108	2.37035	-0.881273	-0.321719	-1.46811	-0.792661	-0.865987	0.127571	-0.546225	-0.18834	0.163006	-4.51274	-1.71217	-1.78123	-0.244036	-0.687386	-1.01305	-7.33007	-0.047524	-7.86706	-0.118642	-1.52009	-2.53292	-1.87776	-1.25318	-1.15644	-0.912816	-0.611783	-1.77706	-1.65095	-0.938827	-1.48287	0.355959	-0.349903	-7.27197	-0.707885
G0335	quinsam	february	-1.06464	-1.45949	-1.36033	-0.861088	-1.68821	1.22726	-14.0698	-1.09435	-4.32762	-1.33919	0.57048	-1.78027	2.2413	-0.912893	-0.355514	-1.37824	-0.881441	-0.759176	0.0950255	-0.493839	0.0738107	0.183432	-6.44899	-1.66069	-0.985992	-0.369847	-1.02011	-0.954961	-6.43192	0.0236699	-7.63393	-0.107794	-1.37094	-2.30667	-0.906465	-2.46325	-1.32689	-0.931357	-0.545194	-1.8753	-2.23873	-0.70287	-1.94301	0.436989	-0.141806	-6.77332	-1.17365
G0336	quinsam	february	-0.758792	-0.166509	1.10349	-0.903381	-3.04728	-2.08673	-1.77513	-1.15946	-4.37175	-0.116539	0.925746	0.50728	2.15453	-0.430873	-0.0175077	-1.30736	-0.556775	-0.431724	0.351076	-0.0459416	0.0580199	0.0395931	-4.19804	-0.676649	-0.378565	1.68211	-1.11027	-1.14215	-7.71442	-0.509668	-7.35959	-0.259019	-1.35458	-1.93087	-0.516447	-0.286903	-1.37677	-0.533796	0.153971	-0.635244	-0.517352	-0.63334	-0.750756	0.671581	-0.673856	-6.33137	-0.0962438
G0337	quinsam	february	-1.03536	-0.583645	-0.602241	-0.983609	-0.789238	-2.85757	-2.30065	-0.323591	-6.59515	-0.8129	0.960581	-2.25469	1.17922	-1.03441	-0.549195	-1.48682	-0.941322	-0.550565	0.175102	-0.355525	0.224331	0.155396	-3.67873	-1.61427	-1.48861	-0.504111	-0.830053	-0.759365	-3.36847	-1.18198	-9.54859	-0.871831	-1.13417	-2.54838	-1.88669	-0.337607	-1.36975	-0.68577	-0.582615	-0.270569	-2.58517	-0.929748	-1.87928	0.21285	-1.06739	-6.55476	-7.35827
G0338	quinsam	february	-1.08748	-0.293826	1.23641	-1.68858	-7.02497	-3.26979	-4.97565	-3.34435	-6.30165	1.50474	-2.88194	-2.61864	2.00801	-1.23317	-1.73396	-2.7333	-1.79988	-0.8825	-0.321274	-1.23055	-0.383565	-1.22175	-6.86436	-3.41598	-1.37372	0.70742	-1.67664	-1.72189	-4.32724	-1.32648	-9.44924	-0.663295	-2.63455	-4.88612	-2.84496	0.898738	-2.89213	-2.00437	-0.76646	-2.26948	-2.85689	-2.92186	-2.11583	-0.650916	-1.82839	-6.75625	-0.150448
G0339	quinsam	february	-0.627773	-0.812142	0.176612	-0.899844	-5.39693	-1.24046	-1.6226	-1.28323	-5.24419	-1.11861	-0.059516	-0.0778704	4.27857	-0.432298	-0.0155959	-1.23512	-0.573295	-0.152837	0.142265	-0.0792862	0.400274	0.316008	-5.01121	-1.01082	-0.591867	0.846129	-1.46249	-0.752785	1.22441	-0.7382	-9.09504	-0.466849	-0.928302	-1.97664	-0.6885	-0.270074	-1.15964	-0.462352	-0.51525	-0.157925	-1.59637	-0.905553	-1.58989	0.47664	-0.481487	-1.99796	-0.71761
G0340	quinsam	february	-0.321398	-0.719115	0.61938	-0.899573	-2.65022	-3.20027	-2.52021	-0.676601	-4.94495	-0.590846	1.48335	-0.684409	1.47486	-0.305394	0.384797	-0.852711	-0.497161	0.111103	0.220919	0.243615	0.877837	0.949324	-3.29518	-0.819927	-0.443507	1.2811	-0.979388	-0.679821	-7.31284	-0.452274	-8.57633	0.0098339	-1.06695	-2.51449	-1.35078	-0.942968	-0.27373	-0.453026	-0.0462399	-0.201263	-1.42126	-0.254541	-1.18009	0.636256	-0.493702	-5.74477	-0.879388
G0341	quinsam	february	-0.0143409	0.146008	-0.0104567	-0.388873	-2.64235	-2.30339	-4.40644	0.528715	-4.85648	-1.44129	1.89579	-1.61315	2.18295	0.287942	0.842055	-0.430007	0.454514	0.676461	0.301598	0.94907	0.709968	1.21762	-4.61861	0.345707	-1.14096	0.503942	-0.249091	-0.414819	-6.02402	-0.0888357	-7.60341	0.106945	-0.960728	-1.76661	-0.463294	-0.398814	0.11329	0.0406989	0.471008	0.219414	0.302088	0.350175	-0.325433	1.15088	-0.592493	-6.25425	-1.67769
G0342	quinsam	february	-0.500346	-2.14701	0.0735444	-1.62157	-7.39166	-2.46026	-4.41863	-2.59107	-5.63992	-1.88063	-1.10661	2.1496	3.9136	-1.09801	0.752388	-1.60215	-1.09471	-0.192604	-0.0812279	0.879188	0.412742	1.12812	-5.2701	-0.436948	-0.29583	1.74648	-1.38533	-1.10366	2.55959	-0.957022	-7.258	-0.340094	-1.51925	-3.0745	-0.70975	-2.33442	-1.60069	-0.932538	0.00843346	-0.900188	-1.00553	-0.989594	-0.478596	0.266356	-0.169974	-1.09294	-8.41588
G0343	quinsam	february	0.587327	0.0326511	2.05108	0.00837784	-5.11781	-1.42229	-2.44168	-1.20883	-2.29253	0.257709	3.70235	1.2988	4.05497	-0.00802361	1.53409	-0.503207	0.3114	0.891986	2.18062	2.32632	1.15511	2.04295	-3.67675	1.01694	0.747185	3.23261	-0.470453	-0.333676	-4.87892	-1.49457	-7.03318	-0.881655	-0.488369	-2.14864	1.04585	-0.383373	-1.15969	0.234908	1.82497	-0.0142005	0.775594	0.44353	2.74916	1.46775	0.1923	-6.96136	-6.30828
G0344	quinsam	february	0.617856	0.471986	0.998803	-0.246472	-2.67502	1.46686	0.354144	0.211586	-3.03402	-0.402481	2.48438	0.198185	-0.0487642	0.258955	1.35372	-0.43693	0.348687	1.07997	1.40338	2.1525	0.690474	1.4644	-3.25751	1.17746	0.0160427	1.68012	-0.160436	0.320612	-7.53032	-0.371819	-7.46329	0.247496	0.346486	-2.02852	0.761996	0.57709	-0.512873	0.367399	0.97952	-0.743684	0.217829	0.546799	-1.0519	1.29294	0.586075	-5.46225	-6.20167
G0345	quinsam	february	0.107518	-0.623857	0.701309	-0.382234	-2.22789	-0.662623	-3.25691	-0.583122	-1.66569	-0.577839	0.327445	0.34881	-0.120606	-0.0537587	1.0949	-0.698966	0.252808	0.539529	0.60307	1.40917	0.623406	1.20246	-4.62866	0.76315	-0.502164	1.16196	-1.23142	-0.464969	-4.30567	0.128442	-6.16211	0.0898157	-0.473806	-2.0462	0.763659	-0.402548	-0.893233	0.189895	0.997037	-0.545152	0.0747502	0.255014	0.135252	1.46382	0.421548	-6.76857	-6.54296
G0346	quinsam	february	0.30393	0.195987	2.4538	-0.54509	-3.97342	-2.92667	-4.4376	-1.15937	-1.54762	1.0272	1.98715	1.92506	1.79592	-0.315465	1.13661	-0.590999	0.194925	0.591675	1.28143	1.28167	0.839187	1.62356	-2.80604	0.192184	0.373657	2.69644	-0.800835	-0.921451	-2.98932	1.38667	-4.4687	1.40471	-1.12135	-2.3971	-1.01488	0.0585535	-0.38715	-0.0818748	2.74644	-0.53619	0.322909	-0.132664	3.32796	0.926761	-0.100034	-4.575	0.730107
G0347	quinsam	february	-0.386397	-0.0990491	1.35202	-0.523614	-3.50508	-0.644954	-5.2019	-2.07152	-2.31528	-0.224049	-0.825162	5.39324	5.53408	-0.174174	1.37001	-0.648135	0.0990894	-0.340299	2.14542	1.01212	0.377025	0.90393	-1.65609	-0.83002	0.481251	2.21236	-1.03863	0.229409	6.83641	0.0364844	-8.0764	0.320995	0.628956	-1.89901	0.970705	-0.18594	-1.79185	-0.412808	1.54024	-0.193254	-0.122958	-0.307605	-1.66892	1.47175	-0.432604	4.12294	-5.77776
G0348	quinsam	february	1.24234	1.16733	3.13352	-0.303354	-3.34471	-1.24828	-3.88209	0.0516067	-1.64655	1.6304	1.39757	3.77843	3.2609	0.547492	1.63737	-0.115766	1.09934	1.78018	2.22707	2.20544	2.04439	2.8607	-2.22692	1.19551	1.67894	3.17225	0.0338557	0.243115	2.02515	0.798457	-6.24499	1.28655	0.0280397	-2.78886	1.21325	1.04475	0.392322	0.862587	1.84855	-0.387951	0.380837	0.392959	1.28811	1.50408	0.705472	0.516437	-3.51027
G0349	quinsam	february	0.199301	0.520652	2.61793	-0.98003	-5.11949	-3.66213	-4.35973	-1.41324	-2.34682	0.75032	0.843682	2.3101	1.91039	-0.567875	0.980139	-0.73525	0.354801	0.832758	1.44162	0.682359	1.13854	2.09926	-4.89327	0.0866988	0.695484	3.26609	-0.834646	-0.449975	-0.458235	0.0393507	-7.345	0.386118	-0.820833	-3.51905	0.290608	-0.477037	-0.620576	-0.0736778	1.46188	-0.0226976	-0.700703	-0.568397	2.45988	0.437191	0.155446	-3.2831	1.39514
G0358	quinsam	february	0.443332	0.545346	-0.854894	0.191947	-1.37691	-3.30357	-2.47233	-0.720911	-9.80996	-1.121	-0.803768	-1.32494	1.1927	-0.525482	0.869382	-1.54276	0.291758	0.186589	0.253143	0.484178	0.965024	1.66167	-1.16828	-0.624326	-1.31553	0.195833	-0.33193	0.0931211	-7.03709	-0.0544471	-18.9657	0.168617	-0.407749	-2.81537	-0.0702503	0.693403	-0.731634	0.64195	0.54857	-0.148718	-2.4921	-0.702589	-0.616776	1.2321	0.505231	-6.58121	-4.23947
G0359	quinsam	february	-0.642185	-0.370407	0.547752	-1.17084	-2.23179	-4.05792	-3.81733	-2.13003	-19.9458	-0.0471529	0.257912	-3.68601	-1.44679	-0.732316	-0.455924	-2.01447	-1.25609	-0.654866	-0.113421	0.301601	0.286697	0.231645	-2.15461	-1.32951	-1.59163	-0.0701227	-1.26429	-0.721445	-6.79134	-1.79962	-9.05859	-0.817932	-1.45876	-4.09812	-2.02448	0.209809	-1.80188	-0.633309	-0.551487	-2.05502	-1.6473	-1.34298	-3.04416	-0.340858	-1.37764	-7.56704	-5.72527
G0360	quinsam	february	-0.21288	0.0404558	0.415293	-0.00278546	-1.44498	-0.3903	0.0463442	-0.042041	0.0720126	0.965495	0.831812	-0.2833	0.342417	-0.146687	0.0189334	-0.735777	-0.113414	-0.268787	0.462727	-0.0192863	0.708461	0.492287	-0.546527	-0.422734	0.252446	-0.425691	-0.553613	-0.244137	-6.13583	0.208459	-10.38	0.21296	-0.423089	-1.50003	0.881356	0.633142	-0.841754	0.372798	-0.102341	-3.33612	-0.411358	-0.256906	0.511693	0.374975	-0.418659	-5.07892	-4.49677
G0361	quinsam	february	-1.15047	-1.92389	-0.438959	-0.976519	-6.53384	-2.6191	-2.62193	-3.29648	-2.6387	-1.6009	-0.331109	2.81877	1.33073	-1.42097	0.0122583	-1.84585	-1.18706	-1.16618	-0.240113	-0.369152	0.10963	0.31292	-2.34155	-1.68039	-0.637804	-0.587007	-2.19631	-1.07301	2.75133	-1.43925	-13.265	-1.29606	-0.59447	-2.84851	-0.450531	-0.330874	-3.19813	-0.976706	-0.149413	-2.09534	-1.5839	-1.49582	-0.15427	0.291696	-0.559896	2.45077	-0.279837
G0362	quinsam	february	-0.542291	-0.598561	0.49543	-0.166674	-1.60146	-2.62496	-1.16741	-1.33797	-1.80744	-0.407634	0.800044	0.804924	-1.07074	-0.537776	-0.617105	-1.00573	-0.49299	-0.542664	0.267945	-0.572259	0.652465	0.0341309	-1.37617	-0.686881	-0.155	0.499956	-1.81876	-0.13041	-1.05914	0.0690475	-8.85174	-0.0577101	-0.394364	-2.12219	-1.9657	0.500365	-1.1776	-0.0029706	-0.335332	-0.510971	-1.33343	-0.860073	-0.368728	0.242347	-0.16436	-0.811753	-4.62203
G0363	quinsam	february	-0.826621	-0.466873	-0.145099	-0.817134	-2.70552	-2.1266	-2.35079	-1.0178	-1.61553	-0.194829	0.030416	-1.91986	-4.41026	-0.919217	0.0912138	-1.68488	-0.639948	-0.647721	-0.0900356	-0.459494	0.222045	0.388824	-1.90425	-0.699073	-1.34966	-0.843953	-1.38022	-0.787717	-3.13831	-1.31091	-13.8653	-0.834984	-0.955284	-2.6681	-0.485131	0.170632	-2.47742	-0.261638	-0.26943	-1.42996	-1.47469	-1.19471	-1.18729	0.621472	-0.862573	-2.80419	-0.810628
G1111	sarita	march	1.4989	3.15033	4.30937	0.508228	0.881497	-0.197501	-1.18996	1.59334	5.00957	2.83206	0.734552	2.22242	3.08776	1.24724	1.94262	1.85737	0.900254	1.78677	1.71215	1.89652	1.26635	2.06918	-0.0800326	2.23863	0.974531	4.25076	1.25055	0.829316	2.04309	1.7894	-1.51058	1.99164	-0.32143	0.502697	1.57948	1.00331	1.59342	1.0709	1.8807	1.235	2.13087	1.65747	1.37007	0.697451	0.252585	0.754398	6.43118
G1112	sarita	march	0.826824	1.1501	2.72145	0.275027	0.963434	-0.654497	1.17804	1.8291	4.74177	1.52748	-0.192039	1.223	2.20556	0.0755784	0.943226	1.28703	0.492401	1.35548	0.463608	0.711377	0.700241	1.68511	-2.47454	-0.179804	0.735096	2.7022	0.618041	0.955655	1.32267	0.44119	1.40295	0.175955	-0.804974	-0.520585	2.2745	0.46925	0.659692	0.63137	2.29729	0.861096	1.10416	1.33695	0.857927	0.646889	0.285754	-0.554733	1.21987
G1113	sarita	march	1.18328	1.0957	4.8422	0.281909	-0.243708	-0.678491	-0.107815	0.820555	5.68161	2.21964	1.58722	2.80474	0.905672	0.729415	1.36051	1.58762	0.476992	1.66113	2.12268	1.82291	1.29105	2.00586	-2.02566	1.14322	1.82984	4.76098	0.616557	0.656841	-4.43398	2.55477	-1.76503	2.51588	-0.66619	-0.0705611	2.03756	0.185161	1.49491	0.877267	1.56641	0.867411	1.47923	1.4757	1.44798	1.15894	0.288519	-2.48286	5.87082
G1114	sarita	march	1.619	1.48928	1.49679	-0.666659	-1.69916	-0.645431	-2.38161	1.60177	4.03041	1.83724	1.19755	2.88928	3.99422	1.33494	1.73206	0.905703	1.56042	1.70156	1.12507	2.85481	1.90674	2.21411	-0.902007	1.85118	0.907743	2.35834	1.00935	0.314636	4.92048	1.05916	-1.93687	1.58199	0.0816636	-0.208046	1.56254	-0.181097	1.21394	0.718548	1.86697	2.0452	1.45817	1.46512	1.16534	0.665902	0.609226	3.48073	1.92558
G1115	sarita	march	0.64459	0.252251	0.339287	-0.0904197	-0.000712972	-0.804903	0.599491	1.1807	5.68418	1.81842	0.705171	1.13796	0.712059	0.181188	0.919679	1.14767	0.14731	0.836685	0.528085	0.802907	0.680424	1.31415	-1.72856	1.29544	0.31962	0.08818	0.447012	0.211085	-5.59428	1.11625	-2.16173	0.971438	-1.19921	0.220219	0.909303	-0.0659803	1.12565	0.255355	0.592169	0.751565	1.38211	1.08242	1.3737	0.310511	0.23079	-3.21163	7.05293
G1116	sarita	march	0.547139	0.738992	-0.456733	0.0737841	1.17921	-2.79488	-1.34544	1.52351	4.30526	1.80635	0.698503	0.3741	1.54749	0.0911752	0.539383	0.996823	0.0194212	0.613065	0.243281	0.856246	0.778449	1.37972	-2.12602	0.428397	0.0798539	-1.38053	0.0510847	0.496629	-5.5513	1.11375	-0.67834	1.06621	-1.28447	-0.21618	1.65106	0.596709	0.988398	0.312164	-0.387202	0.76292	0.278973	0.612219	0.751351	0.245033	-0.0187738	-3.13231	5.54235
G1117	sarita	march	0.710144	0.545781	2.68983	-0.665778	-4.09128	-2.13691	-0.795367	1.42753	5.00737	1.80596	-1.14545	1.20795	1.59518	-0.21198	0.692107	1.15515	0.786245	1.28784	-0.349099	0.924453	1.71047	2.3804	-4.51928	0.988576	0.856722	2.02449	0.125424	0.286528	-1.56831	1.78792	-1.82938	1.77068	-1.24118	-1.25117	1.70191	-1.14732	3.9908	0.525723	1.50323	1.91776	0.353715	0.554155	0.687977	-0.876252	-0.248134	-1.69347	7.60211
G1118	sarita	march	1.48728	1.65349	2.08791	0.594593	-0.257505	-0.0435097	-1.07636	1.52026	-4.71334	2.35122	1.6794	5.23646	4.38749	1.05961	1.31117	1.49488	1.05378	1.62456	1.37392	1.65209	0.899523	1.74076	-3.03265	1.74213	-0.0427615	0.144737	0.450614	0.903384	6.1905	0.895306	-2.14583	1.08322	0.573002	0.143265	1.47831	2.0641	1.11097	1.05139	0.730777	0.891785	1.23584	1.03936	1.31493	0.729142	0.118603	5.02131	5.14724
G1291	quinsam	march	-1.16605	-0.602506	-1.17982	-1.18925	-0.254817	-1.11891	-0.637146	-0.518468	-4.58258	-1.39238	-4.00438	-2.18375	3.87502	-1.17968	-0.298034	-1.60332	-0.765359	-1.56463	-0.364872	-0.960565	-0.389376	0.0913898	-6.1165	-1.25866	-1.39726	0.406898	-1.0903	-1.51167	-7.34314	-0.73309	-3.96905	-0.5332	-1.39136	-2.06737	-1.98198	-1.10223	-1.24242	-1.03789	-0.954923	-1.32181	-2.53562	-0.801963	-2.74588	-0.0573442	-0.438696	-7.61864	-0.56929
G1292	quinsam	march	-1.11471	-2.14677	-3.31441	-0.777598	-0.797903	-1.62389	-1.27097	-0.285288	-4.30526	-2.40127	0.283727	-2.7987	1.52411	-1.15217	-0.520194	-1.6558	-0.830978	-1.2392	-0.759993	-0.782772	-0.18041	0.0468758	-3.5013	-1.39213	-1.68531	-2.27224	-1.1706	-1.25095	-8.7763	0.403527	-2.17605	0.11053	-1.21659	-1.35964	-1.25493	-1.64669	-0.591324	-1.21466	-1.02124	-1.43665	-2.22841	-0.988716	-2.06698	0.153707	-0.098548	-7.44031	-0.938335
G1293	quinsam	march	-0.965201	-1.33163	0.082976	-0.937381	-1.80778	-1.79247	-1.61881	-0.128772	-4.11811	-2.38179	-0.349664	-1.26031	1.20666	-0.608863	-0.0858334	-1.25218	-0.334965	-0.45967	-0.325859	-0.194841	-0.0324457	-0.031272	-3.4458	-0.398851	-0.970455	1.17628	-1.11385	-1.20383	-0.25215	-0.888144	-3.88714	-0.631463	-1.33274	-1.64474	-2.19809	-1.35854	-1.12127	-0.6895	0.0110526	-1.73041	-0.850162	-0.452162	-1.17357	0.10003	-0.275667	-2.55413	-6.22706
G1294	quinsam	march	-0.99489	-1.23429	-2.87401	-0.772839	1.05812	-1.07389	-2.4353	0.922378	-4.8596	-1.7481	-1.6806	-2.26106	0.547016	-0.923763	-0.426147	-1.38825	-1.0063	-0.928317	-0.535182	-0.768516	0.117324	0.148772	-2.10801	-1.71019	-1.31437	-2.12772	-0.851278	-1.09739	-6.29277	-0.56008	-2.95845	-0.626434	-1.08995	-1.74107	-1.46898	-0.771783	-0.835288	-0.787225	-1.03147	-0.576324	-2.62005	-1.02999	-2.08741	0.108959	-0.458515	-6.64738	-0.634561
G1295	quinsam	march	-0.936362	-0.757209	-1.68454	-0.72961	-0.264099	0.0142934	-1.95833	0.0916898	-4.42653	-1.03428	0.448524	-1.72094	1.229	-0.518772	-0.0673202	-1.30276	-0.588448	-0.271284	-0.151591	-0.214419	0.0560705	-0.095849	-2.5663	-0.117094	-1.55419	-1.21224	-0.913955	-0.940988	-6.68128	-1.51875	-4.76922	-1.13942	-0.863534	-1.07441	-0.975371	-0.203511	-0.914739	-0.635592	-0.329752	-1.55827	-0.658877	-0.783148	-1.58283	0.62808	-0.328602	-7.32164	-1.8784
G1296	quinsam	march	-1.18484	-0.963154	-0.418282	-1.02854	-1.03864	-0.857232	-0.582765	-0.104675	-4.44028	-1.08059	-0.762186	-2.11697	1.39428	-0.869612	-0.401531	-1.37951	-0.688499	-0.742307	-0.362099	-0.744009	0.216845	0.0594764	-3.04367	-1.15865	-1.07534	0.443434	-1.02741	-0.830808	-9.17597	-0.573836	-4.10521	-0.529398	-1.05331	-2.08955	-1.82249	-0.455817	-0.571928	-0.748132	-0.518684	-0.699543	-1.9738	-0.998858	-2.04405	-0.0787274	0.164607	-4.76717	-0.839269
G1297	quinsam	march	-1.4682	-0.763162	0.724364	-1.56534	-2.01925	-0.505658	-1.99265	-0.944907	-3.34834	-0.579719	-1.67577	-2.66283	1.14264	-1.14843	-0.909038	-1.9263	-1.92322	-1.1966	-0.824799	-1.35087	-0.167733	-0.352306	-3.43881	-1.72901	-1.61049	1.02886	-2.20349	-1.841	-3.75559	-1.78304	-3.79273	-1.39952	-1.84951	-3.02605	-2.49767	-0.0991814	-1.4547	-1.25685	-0.43872	-1.54569	-2.44849	-1.54608	-1.7451	-0.478199	-0.315218	-5.20261	-4.49089
G1298	quinsam	march	-0.044658	1.56732	1.70829	-0.500829	0.564065	-1.27915	-1.72116	1.13255	-4.60588	0.786938	3.75426	0.147866	2.10029	0.179731	0.409044	-0.829577	-0.053634	0.355876	0.648433	0.764642	-0.10633	0.217161	-1.5905	0.444143	-0.237713	2.61379	-0.364475	-0.463701	-6.19007	-0.382105	-3.4258	0.0412855	-0.674671	-1.51041	-0.792976	1.27	0.122157	-0.0513094	0.47351	-1.66338	-0.482513	-0.272927	0.0322084	0.685958	0.185091	-6.17946	-5.84526
G1315	quinsam	march	0.0964693	-0.0889179	-1.08829	-0.634318	0.373848	-0.493426	-0.257477	0.98929	-5.23935	-1.46896	-1.72568	1.96866	3.23379	-0.586624	1.12331	-0.689071	0.122357	0.50347	1.06041	0.857431	0.663325	1.57923	-1.05323	-0.00044461	-1.27002	1.0736	-0.396533	0.655756	3.59044	0.466231	-3.12723	0.633566	0.615895	-1.95871	-0.409394	-0.49985	0.802927	-0.169337	0.614445	-0.173691	-1.18108	0.0112881	-1.24854	0.920115	0.903122	1.28435	-6.11352
G1316	quinsam	march	0.312542	0.360484	1.63446	-0.141677	-0.175974	1.2078	-0.675409	-0.0524443	-2.531	-0.102596	1.32579	2.3663	0.699459	-0.0537285	1.24536	-0.61969	0.448585	0.453719	1.30698	1.63927	0.556625	1.28745	-0.83992	1.07951	-0.0936049	3.14685	-0.406655	0.25627	-6.33483	-0.118097	-3.70379	0.092258	0.237931	-1.27572	0.783534	0.495914	-0.386722	0.289904	0.911754	-0.842857	-0.220304	0.174326	0.692411	1.6887	1.60447	-6.96314	-6.57613
G1317	quinsam	march	-0.488389	0.0925289	-0.650923	-1.02404	0.169406	0.345438	-1.78285	0.0499288	-3.3691	-0.713089	-2.16506	0.599083	1.61755	-0.894884	0.412117	-1.30156	-0.453492	-0.241523	0.391023	0.244263	0.0166842	0.599805	-0.945064	-0.351001	-1.30311	0.479138	-1.00588	0.28465	1.43027	-0.901313	-4.70016	-0.504041	0.0718534	-1.46143	-0.640288	0.300355	-0.274964	-0.354739	0.100367	-0.826252	-2.64773	-0.620101	-1.41183	0.68411	0.701667	1.79673	-5.91767
G1318	quinsam	march	-1.30249	-0.474757	-1.67301	-0.924479	0.703115	-0.0930363	-0.055757	0.0725048	-4.36144	-1.06966	-2.37363	-1.24906	0.0712176	-1.2572	-0.277623	-1.59708	-1.48364	-0.693369	0.359623	-0.0368551	0.101191	0.238365	-0.913547	-0.850422	-1.33331	-0.715585	-1.40622	-0.164325	-8.06744	-0.57041	-2.70207	-0.585304	-0.0485312	-2.15156	-1.41274	0.349875	-0.719168	-0.819899	-0.312624	-0.562348	-2.22122	-1.46519	-1.00679	0.637222	0.535677	-6.78397	-1.68582
G1319	quinsam	march	-0.238179	0.0143183	0.211754	-0.641916	-1.14946	0.850197	0.452761	0.202918	-4.16842	-0.251993	-0.905097	0.877187	1.40744	-0.456122	0.745576	-1.2036	-0.0778716	0.109456	1.08409	1.10149	0.240911	0.608104	-0.69205	0.24996	-0.534108	1.26223	-1.11728	0.231296	2.18614	0.483449	-2.19599	0.544037	-0.329335	-2.11284	0.147546	1.33337	0.401132	-0.0367021	0.968378	0.316167	-0.540838	-0.80616	-0.383945	1.20438	1.46743	2.51705	-1.55649
G1320	quinsam	march	-0.623436	-0.666168	0.42413	-1.05782	-0.213143	0.226427	-1.72562	-0.180736	-3.27713	-1.34916	-3.02022	-0.299294	-0.073573	-1.07328	0.368966	-1.22102	-0.425637	-0.060176	0.67122	0.295247	0.481128	0.871517	-1.13129	-0.707895	-0.553514	1.69929	-1.01185	0.0855769	-6.39195	0.214	-2.9124	0.199035	-0.182379	-2.20361	-0.320005	-0.0869799	0.0382317	-0.613137	0.711463	0.109565	-2.59702	-0.843535	-0.977067	0.677856	0.474324	-6.08578	-6.05487
G1472	sarita	april	0.772732	1.52201	1.54281	0.0170441	0.366036	0.562114	-0.547793	0.389112	3.18074	1.33066	0.330822	0.311267	0.711302	0.204627	0.469521	0.88499	0.0293829	0.969503	0.496867	0.562066	0.36655	1.05976	-0.958126	0.72723	-0.504094	1.19083	0.213743	0.693396	-4.71656	0.2888	-2.36241	0.323653	-0.698768	-0.251756	1.83824	0.284226	1.20958	0.259782	0.940572	-0.263126	0.515065	0.338895	0.761188	-0.0600083	-0.39388	-4.33602	-0.897593
G1473	sarita	april	-0.125942	1.3819	1.53979	0.18327	0.0923447	0.0686376	-0.298473	0.161394	3.92352	1.48169	1.18087	0.230305	0.373899	0.132192	0.285619	0.702557	-0.926598	0.543579	0.594384	0.799694	0.232199	0.517117	-1.32807	0.718944	-0.944717	1.09119	-0.195929	0.553705	-4.82559	0.406707	-1.54324	0.486347	-0.707245	-0.196317	1.22512	0.434811	0.106751	-0.0385318	0.641795	-0.751728	0.898539	0.439842	1.1451	0.320281	-0.304296	-4.38334	-1.32248
G1474	sarita	april	0.35634	0.872958	1.97739	0.244032	1.40441	-0.597192	-1.12475	1.17884	3.49775	1.25646	0.938824	1.89352	2.39588	0.608735	1.01065	1.19133	0.546297	1.19357	0.736537	1.28093	0.476615	0.949852	1.46128	1.24626	0.597134	2.1	0.715663	0.974022	-4.95413	1.5726	0.754356	1.26782	-0.0798205	0.355303	1.61169	0.230336	1.13162	0.395393	1.20115	0.276836	0.965863	0.970412	0.818115	0.477492	-0.363525	-4.38194	3.84373
G1475	sarita	april	0.0331398	1.37655	2.14661	0.155733	0.64856	-1.60056	-0.0585988	-0.820888	-1.74979	2.33374	2.4958	-0.336789	0.86893	0.176402	0.299379	0.36688	-0.569943	0.450422	0.769868	1.03659	0.211383	0.0226931	-1.05513	0.441294	-0.501379	0.407083	0.0141678	0.582609	-6.41136	0.641998	-0.991527	0.885698	-0.335033	-0.173562	0.596021	1.15037	0.0551673	-0.111652	0.380255	-0.822767	1.5353	0.115143	1.75755	0.253643	-0.367578	-5.45752	-1.47734
G1476	sarita	april	0.464689	0.549325	1.87534	-0.395929	-0.68428	-0.47993	-1.93095	1.17896	-5.07355	1.04063	0.805763	1.95184	3.19707	0.0709094	0.851934	0.324618	0.0416843	0.50505	1.17611	0.871194	0.870988	0.960579	-0.741584	-0.0940416	-0.889874	2.05774	-0.0672788	0.0378066	5.50368	-0.222807	-3.67308	0.419536	-0.654616	-0.680786	0.433449	-0.478988	-0.0634779	-0.075469	0.946313	0.38095	0.493523	0.633462	-0.142197	0.320924	-0.862359	2.57778	-1.82815
G1477	sarita	april	0.762786	0.815658	2.11433	0.110173	-0.850839	-1.02502	0.674032	1.56352	-2.29165	1.27463	-0.814192	-0.767077	0.270669	-0.325609	0.435167	0.134003	0.0807106	0.657648	0.538097	-0.17347	0.866966	1.25501	-1.28999	-0.174286	-0.876065	1.50407	-0.0485189	0.201172	-1.35269	-0.175772	-3.69706	0.080475	-0.45979	-0.956052	-0.12634	0.160883	0.222728	0.320455	1.31854	0.787809	0.218642	0.197863	0.189652	0.361199	-0.88526	-4.18905	1.14678
G1478	sarita	april	1.27269	0.232245	3.82373	0.593295	-0.323286	-0.133355	-1.49307	2.02895	-3.33214	1.07245	0.729394	-0.336575	0.868344	0.529007	1.66898	1.33793	1.08799	1.68048	0.7416	1.26916	1.23153	2.17379	0.00694927	1.66187	0.53347	3.33128	0.857779	1.22525	-4.02928	0.493393	0.443969	0.41805	1.06094	-0.0129715	1.76382	0.603906	1.33015	1.24576	2.42655	2.10961	1.74904	1.23724	1.40201	0.391743	-0.0390632	0.113579	-5.56144
G1479	sarita	april	1.44385	1.5665	2.34272	0.757422	1.10753	-1.51154	-0.227246	1.52731	-4.29404	0.620585	1.55148	0.242505	0.375085	1.24864	1.9646	1.31942	1.07467	1.42527	0.672352	1.50419	0.898	1.64453	0.8866	1.92123	0.33199	2.19049	0.695686	0.713619	-4.54164	0.984252	-0.213548	0.790024	-0.0757194	0.487996	1.76848	0.182538	1.09273	1.10579	1.71892	0.501955	1.86393	1.39889	0.770069	0.687589	0.0778429	-5.00399	0.198915
G1741	quinsam	april	-1.02082	-0.244307	-0.999408	-0.70687	0.940186	-1.56151	-1.02414	0.548573	-4.63146	-1.31827	-0.322964	-1.84612	2.51126	-0.748157	-0.0133816	-1.21736	-0.348946	-0.885301	-0.0620496	0.08697	-0.0483306	0.145357	-2.54794	-0.618404	-1.68316	0.686654	-0.654519	-1.11617	-6.1066	-0.60288	-1.03358	-0.320482	-0.833181	-1.30328	-1.39599	-1.21842	-0.782981	-0.712277	-0.0969128	-0.0341745	-1.47371	-0.169203	-2.26659	0.510896	-0.0962797	-7.11791	-0.256463
G1742	quinsam	april	-1.06849	-0.410288	-2.32305	-0.685374	1.99278	-0.857242	-2.12854	1.01532	-4.7504	-1.02643	-1.30281	-1.84593	2.52282	-0.937348	-0.57686	-1.48749	-0.367255	-0.981418	-0.553918	-0.535158	0.0718913	0.0624996	-2.59555	-1.22207	-1.58052	-1.73023	-0.869312	-1.04339	-8.59711	-0.367115	-2.30196	-0.281857	-1.04301	-1.21627	-1.59836	-0.421211	-0.808705	-0.847105	-0.776799	-1.14489	-2.64332	-0.764091	-1.98222	0.143966	-0.942518	-6.93763	-0.341746
G1743	quinsam	april	-1.28496	-1.73122	-2.58703	-0.815836	0.252367	-1.41095	-1.01026	0.678906	-5.43388	-1.99888	-0.148873	-2.17903	2.56741	-0.874506	-0.56086	-1.41449	-0.68914	-0.76753	-0.42412	-0.68917	0.160777	-0.110741	-3.68689	-1.41241	-1.39653	-1.59691	-0.956976	-0.763087	-3.11175	-0.525899	-1.51547	-0.527586	-0.778588	-1.48193	-1.08251	-1.60151	-0.940945	-1.03208	-0.639871	-0.879313	-2.39903	-0.772667	-2.12836	0.33427	-0.492901	-5.56011	-6.81048
G1744	quinsam	april	-1.23454	-1.29895	-1.12766	-0.501433	1.12452	-1.69382	-1.2278	0.915714	-3.88979	-1.77071	-0.769926	-1.01455	2.95021	-0.529919	-0.391543	-0.953405	-0.509668	-0.968882	0.0264088	-0.664304	0.284118	-0.0535527	-1.92769	-1.15189	-0.969358	0.386977	-0.985919	-0.760445	0.156944	-0.0531252	-0.99341	-0.308972	-0.670515	-0.746024	-0.626881	-1.95192	-0.430012	-0.793362	-0.121223	-0.393821	-2.63546	-0.79523	-1.70149	0.746505	-0.658057	-1.01851	-0.212401
G1745	quinsam	april	-0.771056	-1.04968	-2.48406	-0.634412	1.04838	-2.64673	-1.98036	1.6372	-5.43626	-1.42645	0.34113	-1.94014	1.77975	-0.503174	-0.328723	-1.23686	-0.161594	-0.442754	-0.012691	-0.222294	0.205678	0.103639	-1.88097	-0.909901	-1.08087	-1.4989	-0.508002	-0.363541	-6.69961	0.149136	-2.33702	0.0219587	-0.629302	-1.22089	-1.16764	0.162116	0.0183132	-0.407603	-0.663031	-0.202715	-3.00989	-0.891095	-1.93023	0.280046	-0.658834	-6.61944	-1.48948
G1746	quinsam	april	-0.690083	-0.519262	0.797407	-0.829437	0.148802	-1.51267	-1.14105	0.695075	-4.12461	-0.966006	0.120257	0.324163	1.22873	-0.191444	-0.0768561	-0.876148	-0.0259832	-0.381715	0.440463	-0.0939255	0.333422	0.367201	-2.40076	-0.145341	-0.0219558	1.64689	-0.908774	-0.707079	-7.57873	0.13612	-1.21471	0.120801	-1.03816	-1.33523	-0.707672	-0.221408	-0.349701	-0.413966	0.279182	-0.192571	-1.59443	-0.401398	-1.13357	0.639745	-0.250645	-6.31203	-0.961515
G1747	quinsam	april	-1.02232	-0.823681	-1.63141	-1.10869	0.974377	-1.86539	-1.2522	1.26549	-4.77276	-1.44632	-3.55787	-1.56202	2.28421	-0.661609	-0.335147	-1.17788	-0.537412	-0.757758	-0.223344	-0.86974	-0.10612	-0.0152936	-1.93787	-1.14418	-1.36958	-0.675975	-0.806229	-0.586109	-3.5901	-1.29021	-4.94273	-0.909525	-0.335314	-1.36613	-1.30353	-0.642902	-0.277919	-0.711004	-0.686362	0.193392	-3.22306	-1.09791	-2.7927	0.215914	-1.13841	-3.96098	-7.39661
G1748	quinsam	april	-0.183982	0.625516	0.159307	-0.751637	1.32008	-0.54067	-0.783159	1.20107	-4.11416	-0.244492	-2.3026	2.08479	5.62399	0.0924365	0.541893	-0.735222	-0.352502	-0.217032	0.446178	-0.208324	0.425096	0.763899	-1.39252	-0.479093	-0.391583	1.17245	-0.47067	-0.377869	4.57419	0.327049	-3.12611	0.426184	-0.211107	-1.071	-1.04186	0.073806	0.02704	-0.366694	0.00696857	-0.132263	-2.01157	-0.151638	-1.95731	0.796503	0.0362727	2.64287	-4.48965
G1749	quinsam	april	-0.747582	0.221643	-2.8283	-0.769981	0.697027	-1.49074	-0.671686	0.436023	-5.82385	-1.27471	-3.4867	-1.32513	1.32714	-0.70282	-0.48809	-1.33213	-0.811245	-1.03808	-0.0503313	-0.772275	-0.388268	-0.0905092	-2.20923	-1.2228	-1.21075	-2.16644	-0.703035	-0.563888	-10.2071	-0.337772	-3.77361	-0.356457	-0.799406	-1.48367	-1.044	-1.63367	-1.10872	-0.792959	-1.08637	-0.158912	-2.96089	-0.752925	-3.04455	0.281241	-0.291261	-7.13643	0.451604
G1750	quinsam	april	-0.345	0.0196158	-0.622455	-0.69335	2.51449	0.253891	0.812888	3.18432	-6.81597	-1.28691	-1.58039	-3.53951	-0.0710346	1.24624	0.329385	-1.01044	0.291463	0.139316	0.694805	0.27195	0.223801	-0.0643477	0.723459	-0.669283	-0.601656	-1.04811	0.666941	0.0399366	-7.36021	0.0544043	-3.0781	0.220336	0.508981	-0.138601	-2.13413	-0.696916	-0.179079	-0.266109	0.379226	0.429587	-1.69302	0.459087	-2.3235	0.329591	-0.760852	-6.72618	2.28369
G1751	quinsam	april	-0.524786	-0.408948	-0.312481	-0.599776	1.04557	-1.04172	-0.509016	1.2819	-2.19903	-0.780731	1.16383	-0.635703	-0.990856	-0.238676	-0.627863	-0.990133	0.0633451	-0.650007	-0.66904	-0.199993	-0.365808	-0.235213	-1.11601	-0.541224	0.372957	-0.434855	-0.621423	-0.279754	-8.15221	0.16873	-2.82635	-0.13711	-0.676529	-0.632878	-0.483328	-0.372611	-1.06753	-0.398226	-0.23067	-0.388455	-0.929678	-0.259976	-0.897863	0.242931	0.0297975	-6.59757	-4.66696
G1752	quinsam	april	-0.381788	-0.762253	-2.55307	-0.286918	1.15754	0.703092	0.549633	1.87957	-2.9742	-0.734806	-1.70029	-0.752267	-0.619729	-0.463745	-0.395238	-1.26639	-0.79555	-0.266911	0.73851	-0.364474	0.181039	0.0495084	-1.0657	-0.761185	-1.94372	-2.90135	-0.964081	-0.258597	-8.68516	0.0325648	-1.84061	-0.137507	-0.644219	-1.89773	-0.601007	0.7048	-0.93784	-0.33076	-0.139344	-0.58883	-1.36774	-0.636811	-0.552332	0.515234	-0.433999	-7.14311	-8.20943
G1753	quinsam	april	-0.563155	-1.22872	-2.30751	-0.379132	1.41175	0.972806	1.03796	0.669107	-2.24095	-1.05029	-3.33246	-0.514294	-0.96809	-0.414138	-0.263728	-1.00658	-0.839905	-0.414503	-0.104766	-0.354754	-0.136626	-0.136969	-1.25984	-0.184038	-1.26563	-2.54134	-1.11324	-0.402136	-8.12915	-0.789749	-3.71952	-0.884458	-0.54819	-1.03064	-0.454508	-0.0482857	-1.41909	-0.405567	-0.481143	-0.127954	-1.74875	-0.292603	-1.47674	0.516737	-0.215506	-7.3794	-5.81986
G1754	quinsam	april	-0.588473	-0.924791	-2.0128	-0.950066	0.103371	-0.52184	-1.83501	0.647974	-3.57662	-1.66016	-0.893539	-2.55459	-0.540909	-0.599102	-0.508438	-1.24958	-0.364374	-0.488212	0.00441633	-0.653834	0.226833	0.0185046	-1.91806	-1.237	-0.860077	-2.13878	-1.22847	-0.73771	-8.79306	0.67235	-2.17057	0.473038	-1.23313	-1.83677	-1.60399	-0.521123	-0.215669	-0.736137	-0.565216	0.343928	-2.06738	-0.751858	-1.9066	-0.10844	-0.746324	-6.10688	-5.83792
G1755	quinsam	april	-0.29775	-0.111508	-2.07927	-0.747515	1.32544	0.945611	-15.2419	1.24864	-2.63954	-0.534722	-0.669653	-2.61029	1.33105	0.0400508	0.0872508	-0.936952	-0.833877	-0.0252899	0.0247039	-0.0168191	-0.296913	0.088966	-0.868264	-0.245739	-0.644403	-2.03593	-0.743826	-0.482047	-7.54736	-0.779654	-1.81986	-0.696988	-0.649515	-1.03697	-1.21109	0.328051	-0.0635645	-0.313963	-0.328499	0.13481	-1.74623	-0.286887	-2.2035	0.509779	-0.364952	-7.85425	-4.174
G1756	quinsam	april	-0.213436	1.05095	-0.924264	-0.818395	0.832342	0.419827	-1.05599	0.99581	-5.12202	-0.0862608	-1.99763	-1.28702	0.850553	-0.15212	0.331233	-1.0673	-0.246901	-0.0920496	0.636144	-0.182169	0.14019	0.506114	-1.75475	-0.763226	-0.973512	0.111718	-0.296263	-0.324629	-7.69309	0.529952	-3.05649	0.663196	-0.808499	-2.08572	-1.48768	0.837721	0.15111	-0.330357	-0.47368	0.322908	-2.53783	-0.287462	-1.89043	0.61921	-0.258848	-7.71511	0.402088
G1765	quinsam	april	0.0591795	0.135343	0.0326179	-0.855516	0.335419	-0.679228	-1.59324	1.20213	-4.02288	-0.182592	-3.66346	1.50052	4.96204	-0.417421	1.17139	-1.01083	-0.142506	0.00787656	0.879378	0.578365	0.186404	1.09576	-1.59308	-0.1012	-0.393237	1.96537	-0.612498	0.361913	3.927	0.0472766	-2.55897	0.472567	-0.00048639	-1.5815	-0.0229492	0.108402	-0.10236	-0.135883	0.832297	-0.37434	-2.20923	-0.433983	-1.0185	0.954997	-0.222831	1.92914	-0.918756
G1766	quinsam	april	-0.677693	-0.168936	0.529702	-0.875915	-1.10465	-0.404514	-1.51237	-0.0955814	-3.42408	-0.737198	-1.80363	0.855928	2.39639	-0.955769	0.252316	-1.47646	-0.551636	-0.527984	0.505563	0.103697	0.288342	0.729817	-1.55772	-0.889265	-0.289227	2.26424	-1.10066	-0.116939	-6.99645	-0.315682	-2.03482	-0.135705	-0.854131	-2.06232	-0.900134	-0.0645222	-0.370412	-0.664209	0.556726	-0.214842	-2.7922	-0.967647	-0.119799	0.648121	-0.375936	-6.98057	-1.17647
G1767	quinsam	april	-0.0174551	-0.207772	-2.02234	-0.525113	0.720363	-1.43041	-2.3084	1.29741	-4.09193	-0.671163	1.31523	0.504577	0.614102	-0.19343	0.959008	-1.12254	-0.234241	0.491747	0.825311	1.89576	0.468001	0.831198	-1.851	0.719286	-1.0139	-1.04307	-0.787894	0.243776	-6.73371	-0.573364	-2.10505	-0.264885	0.325944	-1.24487	-0.30972	0.123078	-0.175208	-0.130006	0.315337	-0.33108	-0.196461	-0.00862373	-0.116029	1.26351	0.315686	-6.5966	-2.49293
G1768	quinsam	april	-0.316974	0.229486	-2.54027	-0.370466	0.117064	-1.23475	-1.07722	0.099197	-2.96898	-0.56921	2.53885	0.00086077	-0.921671	-0.378406	0.738745	-1.00925	0.0524251	0.0938371	0.834088	1.10741	0.108877	0.376621	-0.811584	0.545711	-1.18461	-1.97216	-0.870828	0.394937	-6.39538	-0.0366806	-0.762587	0.0399836	0.0235128	-1.2831	0.590651	0.615847	-0.0285368	-0.173631	0.0845632	0.276393	-0.79305	-0.216511	-0.093227	1.15307	0.435406	-6.49591	-6.71688
G1769	quinsam	april	-0.808775	-0.916026	-2.17022	-0.482448	0.657701	-0.301745	-0.738483	0.54017	-3.41795	-0.101994	-1.52631	-0.257296	-0.815061	-1.09086	-0.108647	-1.74123	-0.661767	-0.558638	0.24079	0.252848	0.245525	0.173859	-0.944492	-0.711167	-1.17373	-2.46154	-1.38677	0.185705	-9.62107	-0.452763	-1.77498	-0.394677	-0.237036	-1.96092	-1.02792	1.03337	-0.0644039	-0.528868	-0.426389	-0.456947	-2.34266	-1.30412	-0.103068	0.556138	0.0622162	-7.70769	-1.04545
G1770	quinsam	april	-0.94234	-0.12411	-0.834514	-1.16757	0.0739391	-0.95613	-1.26942	0.531541	-4.08465	-0.394299	-2.70092	0.00677505	-0.175448	-1.12944	-0.201911	-1.86478	-0.75976	-0.552631	0.331297	-0.175788	-0.148322	0.112723	-2.05574	-0.996145	-1.26869	0.262222	-1.61745	-0.0653529	-8.20362	-0.71343	-3.19718	-0.518561	-0.464674	-2.10036	-0.724911	0.842572	-0.491925	-0.718104	-0.204327	-0.218049	-2.81851	-1.58265	-1.16297	0.250672	-0.0964931	-7.90947	-1.01851
G1815	quinsam	april	1.6631	2.81347	3.02447	0.411787	-3.30018	-4.2845	-6.58562	-1.02708	-7.20461	2.85098	-0.499348	3.62553	1.20163	1.3817	0.730221	-1.22754	1.6517	1.36634	2.63289	1.03731	1.88919	1.56436	-3.00432	0.650031	2.68325	2.57641	0.386823	0.575232	NA	-1.62692	-1.73709	-0.416324	-0.418472	-2.79473	0.819115	3.79305	0.989636	1.4657	0.87023	0.95211	-1.96757	-0.790625	1.61263	1.31055	0.194532	-2.82867	-6.38735
G1816	quinsam	april	0.493018	0.239735	1.35683	-0.955298	-6.17606	-5.14934	-5.37097	-0.00517219	-17.1202	0.317841	-3.11076	-0.548209	-0.585243	0.0705334	0.583729	-1.15318	0.657611	-0.455415	0.816808	-0.168672	-0.0828353	0.861453	-1.79505	-0.383755	2.97029	0.951839	-0.667801	-0.255396	-0.761526	-1.60116	-9.56692	-0.467617	-0.675516	-2.39787	-0.597065	1.06795	0.0740981	0.137428	0.395867	-0.813724	-2.78527	-0.715703	-1.17081	0.574556	-0.318217	0.342515	-0.191966
G1817	quinsam	april	0.152642	-0.121356	1.45587	-0.654409	-10.0614	-2.85395	-1.97714	-1.52597	-1.38332	-0.410061	-0.44078	4.03893	0.584675	-0.137191	0.988854	-0.289539	0.703018	0.176627	0.830356	0.54239	0.775224	1.45976	-2.55221	-0.344152	1.91566	2.90954	-0.476687	0.794549	-2.244	-1.64073	-7.19304	-0.680005	-0.220066	-1.73068	0.683114	-0.482683	-0.0709891	0.352602	0.761419	0.20959	-0.46593	0.366522	2.10002	0.996545	2.20391	-5.48792	-0.698539
G1818	quinsam	april	0.309967	-1.74805	1.31913	-0.794661	-8.38935	-2.09276	-4.42487	-1.49221	-0.574659	-1.65823	-5.38681	3.34134	1.96687	0.348169	1.67486	-0.18838	1.41496	-0.573196	1.07744	-0.165836	0.281544	1.07668	0.0962654	-0.789773	3.83868	2.22984	-0.11071	0.430063	5.35163	-2.28708	-7.438	-1.32373	0.535442	-1.68712	1.54837	-0.634581	-0.0253303	0.689321	1.31533	-0.123824	-1.43591	0.359164	2.47825	1.66042	0.455132	6.9614	-1.53952
G1819	quinsam	april	0.556464	0.117177	1.67559	-0.231688	-3.43583	-3.96512	-5.90327	-1.5936	-14.2755	-0.3499	-2.03028	1.61205	-1.8165	0.317	0.786154	-2.02742	0.780233	0.121049	1.09834	-0.0741258	0.826006	1.16849	-3.72874	-0.0384115	1.17457	1.68226	-0.34519	-0.644963	-6.68194	-1.68202	-8.65729	-0.339469	-1.59293	-3.32655	-1.74009	0.868786	-0.0156324	0.952192	0.756502	-0.0282071	-3.71362	-0.36862	-0.444736	1.12345	0.634087	-6.1824	-6.90197
G1820	quinsam	april	1.60082	1.92307	3.8821	-0.0230628	-8.58419	-2.68329	-7.10049	-0.91536	-7.99154	0.979375	1.23749	1.90166	3.98828	0.441483	2.3581	-0.141842	2.44486	1.04977	3.1441	0.525121	1.02466	2.48425	0.738354	1.28724	4.77135	5.25179	0.484385	0.0766181	-3.34334	-2.48078	-7.10736	-0.739316	-0.0854135	-2.94049	0.956956	1.9461	0.917475	1.60115	3.31774	0.548629	-0.263928	0.30674	3.51207	1.66951	0.374716	-4.67852	-5.3755
G2061	quinsam	may	-0.791884	0.925872	-4.10339	-0.372535	-0.364596	1.35158	0.921847	-0.745612	-6.67747	-0.0439581	-0.0952141	-0.412851	1.58971	-0.526569	-0.496093	-1.26217	-1.70299	-1.08501	0.0627417	-0.853452	-1.48539	-0.861904	-0.709416	-0.557958	-2.13895	-4.34465	-0.630767	-0.26096	-7.21894	-1.62795	-1.00578	-1.53908	0.29832	-0.328106	-1.65012	0.774704	-1.19122	-0.748881	-0.236914	-0.554396	-0.587158	-0.295566	-0.780199	0.17565	1.22998	-8.64728	-1.04411
G2062	quinsam	may	-1.09951	-0.0852587	-1.63372	-0.284533	-2.79849	2.49736	1.71187	-2.59774	-3.7227	-1.15525	-3.1556	-1.13046	-1.32469	-0.539152	-0.489136	-1.24343	-1.77956	-1.17133	-0.26101	-0.672744	-1.39037	-1.10506	-0.285793	-1.1003	-1.13488	-1.24228	-1.08265	-0.273892	-9.19611	-2.26783	-1.80142	-1.93456	0.700582	-0.315974	-0.758066	0.119314	-1.53677	-1.23871	-0.0869205	-1.37015	0.050354	-0.337697	-0.888119	0.0381494	1.74786	-7.03519	-0.0476374
G2063	quinsam	may	-1.25328	-0.75753	-1.30162	-0.701675	-0.673914	1.72408	0.252125	-0.595469	-4.66668	-1.66002	-3.24597	-0.441683	-1.39655	-0.87612	-0.810852	-1.63663	-2.53459	-1.32561	-0.795082	-0.993423	-0.981166	-0.943737	-1.48316	-1.38898	-1.81398	-0.879967	-1.76345	-0.64648	-8.47693	-1.51035	-0.995628	-1.44603	-0.058402	-0.683471	-0.919375	-0.625256	-1.78538	-1.42641	-0.0853496	-1.51333	0.133712	-0.695029	-0.171212	-0.306284	1.02998	-8.218	-0.776367
G2064	quinsam	may	-1.16476	-0.862983	-0.84841	-0.578304	-4.39497	1.89462	-0.00483872	-2.91847	-4.4477	-0.749423	-4.10237	-0.601256	-1.22528	-0.565137	-0.640958	-1.46056	-1.66207	-1.04258	-0.155583	-0.826232	-1.37942	-1.22873	-0.917794	-0.984446	-1.52197	-0.836845	-1.28003	-0.625379	-8.99694	-2.95132	-5.10372	-2.45239	-0.169572	-1.03938	-0.996368	0.20875	-1.48282	-1.325	-0.0850557	-1.75756	0.0427209	-0.696005	-0.118771	0.0613082	0.922804	-9.07402	-1.27055
G2065	quinsam	may	-0.913342	-0.627703	-1.37826	-0.437112	-1.93359	2.49958	1.11024	-1.48164	-2.40873	-0.381013	-4.83756	-0.239812	-1.08347	-0.25469	-0.55842	-1.29048	-0.962678	-0.961302	-0.648951	-0.707919	-0.761444	-0.882206	-0.591275	-0.0559404	-1.43055	-1.50501	-1.59815	-0.537728	-8.27399	-1.43165	-1.43038	-1.42294	-0.134107	-0.181046	-1.02476	1.04612	-1.65033	-1.05256	0.221442	-1.04905	0.841264	-0.606558	0.356013	0.376149	2.07545	-7.8239	-5.8496
G2066	quinsam	may	-0.744312	0.544932	0.439559	0.0521763	-1.09963	2.08932	0.277857	-1.09763	-0.457575	0.169297	1.65231	-1.58591	0.315182	0.666112	-0.490051	-0.412807	-0.765078	-0.13434	0.30329	0.0384242	-0.817211	-1.29394	1.21852	-0.484781	-0.411823	-0.678722	-0.113443	0.450058	-7.35959	-0.97594	-2.31212	-1.03289	1.40892	0.0292157	-0.523995	0.67442	-0.46898	-0.558948	0.182077	-2.73863	1.09592	0.250336	0.156404	0.145496	0.0123219	-7.99589	1.3137
G2067	quinsam	may	-0.498819	0.530238	-0.581584	-0.307842	0.470378	0.574733	0.160419	0.415059	-14.6756	0.0277624	-4.6191	-1.60413	1.13612	0.018827	-0.0755751	-0.950083	-0.79805	-0.45439	0.579946	-0.46812	-0.157042	-0.141579	0.0272658	-0.480076	-2.04086	-0.887359	-0.422524	-0.125888	-8.33862	-1.04608	-0.449499	-0.82813	0.412337	-0.721043	-1.05579	0.819919	-0.562161	-0.467271	0.24228	-0.926925	-1.38423	-0.360363	-1.53959	0.635373	0.042946	-8.0007	-1.0862
G2068	quinsam	may	-0.371917	1.03057	0.663934	-0.271229	-3.38676	2.90427	0.10514	-2.33287	-17.5991	-1.16042	0.780126	0.0178302	2.75699	0.300742	0.100826	-1.0252	-1.32273	-0.423567	0.461081	-0.241079	-1.00765	-0.686202	-0.285429	0.313294	-1.07158	1.44117	-0.585374	-0.298273	-6.66389	-1.91908	-2.91531	-1.56964	0.483158	-1.13078	-1.52708	1.15025	-0.601799	-0.594557	0.272592	-1.2105	-0.288403	-0.104699	-0.272673	0.541643	1.60393	-6.684	-4.95448
G2069	quinsam	may	-1.08652	0.600157	-3.95606	-0.437689	-1.07662	1.65661	0.85537	-1.05877	-8.73564	-1.45126	-0.992142	0.0103033	0.780699	-0.744092	-0.765102	-1.47466	-2.07859	-1.22581	0.29634	-0.987623	-0.789303	-0.600051	-1.75647	-1.16968	-2.21723	-4.73274	-0.761441	-0.476338	-8.55068	-0.38575	-2.07087	-0.524979	0.0461821	-0.812444	-1.10545	0.0474651	-1.39477	-1.21524	-0.352869	-1.32647	-0.608809	-0.533268	-0.640465	0.163352	1.04039	-8.54316	-5.4934
G2070	quinsam	may	-1.20659	0.116339	-5.50842	-0.327111	-5.04036	1.23044	0.865804	-4.55023	-3.87488	-2.61675	-4.46376	-0.337158	-1.76348	-0.686281	-0.658567	-1.53737	-1.64941	-1.17397	0.0690892	-0.784765	-1.98821	-1.73858	-0.665279	-1.72697	-2.36514	-5.03153	-1.1419	-0.376752	-6.8499	-3.12774	-5.20984	-3.02479	0.477871	-0.787695	-1.44004	-0.641262	-2.16014	-1.44441	-0.317103	-1.46895	0.337102	-0.385718	-0.375131	-0.20377	1.38918	-8.26791	-5.83226
G2071	quinsam	may	-0.515227	0.432964	-3.38611	0.151375	1.24342	1.59431	1.28959	1.5277	-2.48316	-0.348722	-1.49512	0.901731	0.146948	-0.197851	-0.830391	-1.05154	-1.13767	-0.456439	0.322624	-0.271678	-1.07543	-1.04749	-0.000623282	-0.670277	-1.92693	-3.41219	-0.75252	0.378431	-8.37352	-0.49357	-1.27575	-0.750574	1.26816	0.368242	-0.211178	1.00007	-0.816441	-0.549623	0.336702	-0.788688	0.478634	-0.300609	-0.177484	0.421788	1.2353	-7.74531	-5.79029
G2072	quinsam	may	-1.30862	-0.872222	-3.49662	-0.5088	-2.54374	1.5151	0.830281	-0.990794	-4.65398	-1.28111	-2.71621	-1.10921	-0.295481	-0.790197	-1.05787	-1.82965	-1.83637	-1.15809	0.141911	-0.954589	-0.948476	-1.17088	-0.74173	-1.28586	-1.78812	-3.1379	-1.81838	-0.537901	-9.31339	-2.074	-2.7549	-2.17715	0.0819765	-1.01407	-1.70649	0.313899	-1.97019	-1.34355	-0.570167	-1.46818	-0.161731	-1.04107	-1.06579	-0.0433211	1.09081	-7.98825	-6.88309
G2073	quinsam	may	-0.183359	0.636327	-1.61606	-0.0920654	-1.31889	1.76442	0.494987	-0.876609	-2.1504	0.867828	-4.30848	0.422502	-0.30197	-0.749604	-1.51115	-1.80095	-1.43608	-0.699765	-0.0715845	-0.763968	-0.929488	-1.52285	-0.125349	-1.00261	-1.74506	-1.96403	-1.63771	-0.15783	-6.87826	-1.78612	-2.16704	-1.64802	-0.0618427	-0.854246	-1.07988	3.09259	-1.34604	-0.853714	-0.736421	-2.20175	-0.651948	-1.48789	-0.491506	0.299687	0.662129	-8.25805	-0.827321
G2074	quinsam	may	-1.08831	-0.982979	-0.323522	-0.911159	-0.916219	1.52579	0.274353	-0.510463	-3.73032	-1.40695	-3.85687	-1.32963	-0.810456	-0.78749	-0.778917	-1.59988	-1.64373	-0.822581	0.181949	-1.03293	-1.07198	-0.959787	-0.202828	-1.3288	-0.988095	0.139942	-1.76911	-0.690866	-9.05863	-0.637716	-0.878805	-0.777548	-0.00348742	-1.19635	-1.31337	-0.212386	-1.10595	-1.21612	-0.0569059	-1.09593	-1.04333	-0.941833	-1.13877	-0.208817	0.439312	-8.5233	-1.24424
G2075	quinsam	may	-0.369092	1.52249	0.709358	-0.794258	-3.98761	1.53245	-0.131756	-3.64048	-14.215	1.66278	-4.60217	-0.409098	0.392328	-0.174913	-2.61799	-2.89063	-2.63266	-0.646346	2.39725	-1.59409	-1.66206	-2.40451	-2.02552	-1.60676	-2.31523	-0.469326	-2.19766	-0.488589	-8.2969	-4.7499	-5.36623	-3.99129	-0.582649	-2.60432	-3.09283	3.44146	-1.79202	-1.22329	-1.72434	-3.35413	-1.68029	-2.50782	-1.2647	-0.457641	-0.950418	-7.48105	-1.02958
G2076	quinsam	may	-0.824379	1.35613	-1.94605	-0.445381	-1.0832	1.49948	0.838518	-1.26918	-4.60475	0.123342	-5.78921	-0.714674	2.58226	-0.452572	-0.390652	-1.63676	-2.2149	-0.418627	0.594724	-0.602809	-1.00751	-0.94748	-0.914446	-1.02981	-2.43433	-1.18973	-1.08815	-0.251603	-8.18338	-2.25897	-2.70305	-1.76359	0.357371	-1.34897	-1.698	1.60714	-1.12584	-1.09434	-0.0974457	-1.10717	0.525716	-0.763139	-0.0548044	0.356135	1.304	-8.60713	-7.9134
G2085	quinsam	may	0.406479	0.890778	0.690949	-0.251563	-0.763997	0.922781	0.644371	-0.0539281	NA	-0.487967	-6.81106	2.50773	1.01773	-0.185596	0.850844	-0.596698	-0.0925789	-0.0467544	0.166463	0.71869	0.0410006	1.20646	-1.51115	0.448843	0.186628	1.48888	-0.625823	0.530566	1.53686	-0.00731149	-0.580983	-0.129532	1.15222	-1.37482	-0.320131	0.613175	0.115747	-0.111221	0.838491	-1.00403	-1.40191	0.166333	0.243642	0.819984	2.08687	-1.34533	-2.2807
G2086	quinsam	may	-0.854641	-1.60629	-0.577727	-0.370793	-1.24725	2.24559	-0.529818	-0.656659	-3.58911	-2.55679	-2.73637	0.00160586	-0.0978919	-0.754702	0.351587	-1.37992	-0.800628	-0.849412	0.268582	0.38148	-1.10462	-0.590617	-1.08159	0.0466339	-0.13573	1.19803	-0.966855	0.151499	-8.39378	-2.14642	-1.54015	-1.86574	0.937329	-0.837755	-0.0472057	-1.32902	-1.52332	-0.886206	0.429792	-1.539	-0.892752	-0.802127	-0.409712	0.698311	1.81238	-8.39421	-2.81753
G2087	quinsam	may	-1.25224	0.214721	-2.54328	-0.456782	-1.29042	2.24898	-0.340701	-1.89697	-4.3518	-0.771756	-1.39601	0.944947	-1.11383	-1.10724	-0.319608	-1.90367	-1.3727	-0.972172	0.06143	0.0142332	-1.37158	-1.08679	-1.44391	-0.501159	-1.85331	-2.18488	-1.44204	0.119713	-7.58699	-2.27484	-3.18626	-2.09325	1.35072	-0.320378	-0.29837	-0.296893	-2.14574	-1.10269	-0.0455704	-1.74519	-0.784186	-1.05512	-0.0177454	0.397593	1.04123	-8.93034	-3.28625
G2088	quinsam	may	-0.733272	-0.050165	-3.82635	0.107819	-2.34274	1.84593	0.808127	-2.42193	-2.97497	-0.818635	-0.397889	1.14698	-0.923668	-0.658644	0.0645291	-1.6	-0.982699	-0.587245	0.89048	0.373771	-0.906626	-0.674464	-1.4185	0.213544	-1.68721	-4.28887	-1.2714	0.21141	-7.3319	-1.62518	-0.884639	-1.60268	0.597405	-0.316762	0.11886	0.796857	-1.19441	-0.719564	0.453849	-1.93159	-0.568345	-0.570031	1.31361	0.931643	1.57751	-8.14185	-6.26738
G2089	quinsam	may	-0.910732	0.0672501	-2.2929	-0.240973	-1.45909	0.87527	-0.0216051	-2.23918	-2.55445	-0.420365	0.630745	0.618085	-0.165542	-1.08112	-0.408251	-1.97419	-1.27228	-0.816169	-0.388448	-0.309346	-1.00883	-0.75932	-1.98451	-0.339353	-1.53661	-2.35305	-1.83019	-0.364088	-7.89017	-2.01668	-1.23184	-1.94961	0.527211	-1.00544	-0.106493	2.05017	-1.9081	-0.577072	0.0623274	-2.18796	-0.677837	-1.38657	1.20887	0.676354	0.833269	-8.22023	-3.15464
G2090	quinsam	may	-0.530242	0.903254	-3.26639	-0.149573	-1.06371	2.33775	-0.448504	-1.11088	-1.85667	0.404493	-2.72346	0.169964	-1.62023	-0.448179	-0.000739799	-1.32896	-1.11277	-0.523028	0.47749	-0.466868	-0.908287	-1.09563	-0.595423	-0.576852	-1.44528	-3.44584	-1.01398	-0.0395331	-7.0176	-0.336263	0.992202	-0.231613	1.5224	-0.417608	0.0555692	1.61656	-0.401197	-0.230455	-0.43826	-1.31881	-0.793487	-0.716743	-1.08933	0.357942	0.582632	-8.54535	-6.42443
G2120	quinsam	may	-0.109442	-0.639215	1.3926	-0.77711	-6.40539	-2.42386	-1.43637	-1.9274	-1.13328	-0.433842	-0.354474	2.75054	1.67332	-0.351966	0.079747	-1.0448	0.249363	-0.299686	-0.0162703	-0.570343	-0.573791	0.257008	-4.491	-0.0177977	2.32356	2.58724	-1.29524	-0.209272	-6.11925	-3.33961	-5.89781	-2.40405	-0.578895	-1.0669	-0.160677	0.169054	-1.21053	-0.108158	1.60962	0.836836	-0.0223571	0.0533417	1.78435	0.544739	-0.488847	-7.31967	-5.45997
G2121	quinsam	may	-0.356559	-0.621327	0.916748	-1.00413	-4.10372	-4.28715	-6.38511	-0.14727	-3.58222	-0.464447	0.427822	0.775444	-1.18464	-0.408713	0.197119	-1.30089	-0.335984	-0.439952	-0.223411	-0.102446	-0.186862	0.544289	-2.56765	-0.991398	1.25027	1.17647	-1.35626	-0.24135	-5.04398	-2.5049	-4.79554	-1.22629	-1.0892	-1.94333	-0.731423	-0.69789	-1.44701	-0.262148	1.18002	0.536461	-0.0578356	-0.248767	0.485984	0.348578	-1.32049	-4.92771	-6.10318
G2122	quinsam	may	-0.0622528	1.3511	2.40673	-0.170446	-7.56879	-3.16541	-3.2334	-3.73317	-18.168	0.920242	-0.415372	3.6522	-1.31456	-0.031712	0.51829	-1.6371	1.20351	-0.146323	1.35706	-0.677298	0.676362	1.1937	-3.9937	-0.982133	2.60097	2.28841	-0.699808	-0.555312	-2.39317	-2.22158	-5.56885	-1.0086	-1.855	-4.61897	-0.503964	1.21111	-2.94879	-0.263596	2.13977	1.48019	0.494633	-0.378914	3.67414	0.60737	-1.48045	-4.11403	-6.9596
G3826	sarita	may	1.6748	4.45378	2.36917	1.91066	3.66562	-0.369185	-0.741931	1.20165	5.29075	5.91379	0.236704	0.354986	2.29382	2.61044	-0.0524372	0.377284	0.910991	1.85021	3.70482	1.80218	1.51824	1.09277	0.754447	1.86487	1.68737	-1.44148	0.869029	1.20724	NA	1.43793	3.20558	2.15381	0.26547	-1.24073	1.24967	4.40095	5.08775	1.48513	0.177944	1.46229	0.390262	0.603013	1.72881	0.581988	0.161714	0.946359	6.07918
G3827	sarita	may	1.35447	1.0683	0.333193	0.487947	2.61711	-0.862259	0.195826	2.3854	-0.964085	0.849708	4.20134	0.426464	0.447402	1.37244	0.989076	1.1485	0.885581	1.32633	0.888098	1.39329	0.720282	0.929778	0.54823	1.44871	0.790632	0.888984	0.730043	1.26439	-4.84412	2.21069	3.10254	1.70351	0.324368	0.943446	0.453502	-0.0450238	3.81099	0.673321	1.04737	0.225462	1.50987	1.80766	0.615059	1.01636	0.400182	-4.81286	0.439995
G3828	sarita	may	1.76827	1.26744	1.88445	0.898486	2.73197	0.908908	0.0828158	2.66789	-1.53116	1.13779	-3.15889	0.671941	-0.981136	1.305	1.04005	1.54269	1.02107	1.688	1.01479	0.731737	1.2095	1.9596	0.232778	1.42062	1.57176	1.08622	0.653077	1.82951	-9.40755	1.1896	2.54908	1.22555	0.605178	0.0436384	0.90206	0.798815	1.31359	1.00825	1.01071	1.04046	1.12463	1.58752	1.39015	0.496928	1.16256	-3.29569	2.80962
G3829	sarita	may	0.966948	1.86224	1.78302	-0.24799	3.74805	-0.745417	1.13584	3.16208	0.08396	1.54134	-1.97266	-0.337452	0.961559	1.13836	0.643445	0.402448	0.479192	0.888304	1.12944	0.884625	0.375475	0.43438	1.09987	0.42952	1.2204	2.11232	0.794672	1.43574	-4.91392	0.18847	0.790462	0.84575	1.094	0.740701	-0.506233	0.53991	1.39824	0.15766	0.741615	0.594313	-0.224487	1.06385	-0.436177	0.503761	0.139761	-4.62391	-3.76182
G3830	sarita	may	0.889889	0.618394	1.14118	0.423479	3.22684	1.3038	1.09386	2.49245	5.03414	1.79732	-3.66014	2.78646	2.15445	0.82507	0.319309	1.19961	0.279578	1.03251	0.977821	0.498713	0.358643	0.934655	-0.793077	1.34871	0.925633	1.46179	0.260013	1.2986	-7.72976	0.561225	2.17604	0.635033	0.833215	1.08134	1.86758	0.733878	1.65565	0.456026	0.275647	-0.182311	-0.00262181	1.27233	0.330178	0.553532	0.290913	-3.86289	5.79756
G3831	sarita	may	0.741515	1.12197	2.811	-0.0189602	-0.89206	-1.34595	-0.281247	0.059402	0.247891	1.07841	-1.25974	2.94348	2.29047	0.047397	0.186253	0.0694483	0.394914	0.413267	1.05663	-0.539276	0.475853	1.12344	0.384246	-0.0919628	0.329194	3.06412	-0.0149248	0.794615	-5.62551	0.441229	0.782608	0.557767	-0.336811	-0.400086	0.353767	0.161818	3.48147	0.0359458	0.890678	0.570665	0.1784	0.641447	0.885096	0.540002	0.0104358	-6.40961	-0.683004
G3832	sarita	may	1.30223	1.14813	1.81944	0.320221	2.58437	-1.85124	-0.0584628	2.04279	-2.35709	0.821748	-2.79967	-0.0154422	0.0825947	0.579217	0.470769	0.52112	0.676974	1.20463	0.657247	-0.323556	0.791449	1.2449	0.18357	0.881389	1.05483	1.57068	0.215868	1.10764	-2.48133	1.15747	2.05209	0.971254	0.245049	0.0603592	0.948269	0.895659	1.03121	0.544498	0.434292	1.48477	-1.04579	0.73709	-1.22207	-0.284981	-0.350997	-3.24079	-0.719867
G3833	sarita	may	1.23869	1.23913	-0.732112	0.153439	2.77423	-1.36407	0.160138	2.50822	-10.2207	0.244013	-0.922747	0.0254079	-0.50423	0.545566	0.724056	0.962389	0.217993	1.11785	0.447061	0.645256	0.67055	1.63487	-0.37214	0.993695	-0.497877	-0.454606	0.309089	1.41802	-5.14199	0.923792	-0.0418405	0.991594	0.509504	0.251082	1.28071	0.0348841	1.58389	0.542849	0.374566	1.66907	-0.259534	1.13666	-0.0672594	0.402336	0.105226	-4.4594	-8.38727
G3878	quinsam	may	1.52044	2.1723	2.80746	-0.0499346	-6.95575	-1.30669	-3.79733	-1.55198	-7.99665	0.972214	-1.09801	3.3462	1.03125	0.740483	1.7436	-0.171531	2.83033	1.23035	2.69661	8.31e-06	0.0558829	1.7826	1.80116	1.21029	4.60049	5.18482	-0.00717427	1.40555	-6.01753	-1.66958	-3.92792	-0.44969	2.08996	-1.91151	0.38915	0.869105	1.50523	0.709269	3.73903	2.82548	1.03002	1.32101	4.21617	1.39527	0.111224	-5.2848	-11.1
[truncated: 46 more columns]

## Sheet: coho_var
sample	pop	month	origin	NKA	length	mass	condition	lab1	lab2	lab3	lab4	rw2	rw7
F2311	nitinat	november	hatchery		12.2	21.08	1.16089
F2312	nitinat	november	hatchery		11	16.05	1.20586
F2313	nitinat	november	hatchery		10.9	15.5	1.19688
F2314	nitinat	november	hatchery		9	11.5	1.5775
F2315	nitinat	november	hatchery		10.6	13.75	1.15448
F2316	nitinat	november	hatchery		11.2	15.46	1.10041
F2317	nitinat	november	hatchery		9.2	8.7	1.11726
F2318	nitinat	november	hatchery		11.2	16.01	1.13956
F2319	nitinat	november	hatchery		10.5	13.17	1.13767
F2320	nitinat	november	hatchery		11	14.92	1.12096
F2321	nitinat	november	hatchery		12.3	20.18	1.08444
F2322	nitinat	november	hatchery		10.9	14.75	1.13897
F2323	nitinat	november	hatchery		10.1	11.2	1.08706
F2324	nitinat	november	hatchery		11.3	16.03	1.11096
F2325	nitinat	november	hatchery		10.9	12.01	0.927392
F2326	nitinat	november	hatchery		11.6	17.67	1.13204
F2327	nitinat	november	hatchery		9.4	9.4	1.13173
F2328	nitinat	november	hatchery		11.8	18.71	1.13875
F2329	nitinat	november	hatchery		11.4	16.64	1.12315
F2330	nitinat	november	hatchery		10.9	15.2	1.17372
F2331	nitinat	november	wild		8.8	7.44	1.09175
F2332	nitinat	november	wild		8.3	6.44	1.12629
F2333	nitinat	november	wild		9.3	9.28	1.15372
F2334	nitinat	november	wild		9.1	8.96	1.18901
F2335	nitinat	november	wild		8.8	7.74	1.13578
F2336	nitinat	november	wild		9	8.07	1.107
F2337	nitinat	november	wild		9.4	9.33	1.12331
F2338	nitinat	november	wild		8	5.84	1.14062
F2339	nitinat	november	wild		8.7	8.15	1.23766
F2340	nitinat	november	wild		8.1	6.02	1.13277
F2341	nitinat	november	wild		8.6	7.25	1.13984
F2342	nitinat	november	wild		7.2	4.19	1.12258
F2343	nitinat	november	wild		9.2	8.99	1.15451
F2344	nitinat	november	wild		9.4	9.78	1.17748
F2345	nitinat	november	wild		6.8	3.44	1.09404
F2346	nitinat	november	wild		7	3.75	1.09329
F2347	nitinat	november	wild		7.9	6.16	1.24939
F2348	nitinat	november	wild		8.8	7.63	1.11964
F2349	nitinat	november	wild		8.3	6.96	1.21724
F2350	nitinat	november	wild		9.5	10.18	1.18735
F2351	nitinat	november	wild		7.7	5.65	1.23759
F2352	nitinat	november	wild		7.9	5.61	1.13784
F2353	nitinat	november	wild		8.4	7.23	1.21983
F2354	nitinat	november	wild		9.2	9.09	1.16735
F2355	nitinat	november	wild		7.4	4.64	1.14505
F2356	nitinat	november	wild		8.2	6.62	1.20065
F2357	nitinat	november	wild		7.8	5.38	1.1337
F2358	nitinat	november	wild		7.3	4.26	1.09507
F2359	nitinat	november	wild		6.8	3.42	1.08768
F2360	nitinat	november	wild		8.8	8.05	1.18127
F2361	quinsam	november	hatchery		10.5	12.95	1.11867
F2362	quinsam	november	hatchery		10.5	12.8	1.10571
F2363	quinsam	november	hatchery		10.3	12.68	1.1604
F2364	quinsam	november	hatchery		11.2	16.82	1.19721
F2365	quinsam	november	hatchery		10.1	10.97	1.06474
F2366	quinsam	november	hatchery		11.6	18.39	1.17817
F2367	quinsam	november	hatchery		9.8	10.55	1.12092
F2368	quinsam	november	hatchery		11.4	15.64	1.05566
F2369	quinsam	november	hatchery		13	26.53	1.20756
F2370	quinsam	november	hatchery		10.2	12.35	1.16377
F2371	quinsam	november	hatchery		10.9	14.98	1.15673
F2372	quinsam	november	hatchery		10.9	14.71	1.13588
F2373	quinsam	november	hatchery		10.2	11.3	1.06482
F2374	quinsam	november	hatchery		10.6	12.97	1.08899
F2375	quinsam	november	hatchery		11.1	15.57	1.13846
F2376	quinsam	november	hatchery		10.4	12.93	1.14947
F2377	quinsam	november	hatchery		10.3	12.81	1.1723
F2378	quinsam	november	hatchery		10	11.56	1.156
F2379	quinsam	november	hatchery		10.3	12.43	1.13752
F2380	quinsam	november	hatchery		10.5	12.48	1.07807
F2381	quinsam	november	hatchery		10.2	12.18	1.14775
F2382	quinsam	november	hatchery		10.7	14.26	1.16404
F2383	quinsam	november	hatchery		10.2	12.31	1.16
F2384	quinsam	november	hatchery		9.7	9.75	1.06829
F2385	quinsam	november	hatchery		10.2	12.25	1.15434
F2386	quinsam	november	hatchery		10.4	11.96	1.06324
F2387	quinsam	november	hatchery		10.5	12.21	1.05475
F2388	quinsam	november	hatchery		11.4	16.99	1.14678
F2389	quinsam	november	hatchery		9.3	8.63	1.07291
F2390	quinsam	november	hatchery		11.6	16.21	1.03851
F2391	quinsam	november	wild		7.9	5.13	1.04049
F2392	quinsam	november	wild		9.3	7.76	0.964746
F2393	quinsam	november	wild		9	7.1	0.973937
F2394	quinsam	november	wild		8.5	6.28	1.02259
F2395	quinsam	november	wild		7.9	5.03	1.0202
F2396	quinsam	november	wild		8.6	5.77	0.907153
F2397	quinsam	november	wild		7.6	4.09	0.931714
F2398	quinsam	november	wild		10	10.4	1.04
F2399	quinsam	november	wild		8.8	6.79	0.996373
F2400	quinsam	november	wild		9.2	8.29	1.06461
F2401	quinsam	november	wild		9.6	8.55	0.96639
F2402	quinsam	november	wild		8.4	5.99	1.01062
F2403	quinsam	november	wild		8.6	6.22	0.977901
F2404	quinsam	november	wild		9.4	8.3	0.999297
F2405	quinsam	november	wild		9.3	7.9	0.982151
F2406	quinsam	november	wild		7.8	5	1.05363
F2407	quinsam	november	wild		8.3	5.8	1.01436
F2408	quinsam	november	wild		9.9	10.76	1.10894
F2409	quinsam	november	wild		10.1	10.59	1.02785
F2410	quinsam	november	wild		10.2	10.1	0.951746
F2411	quinsam	november	wild		9.3	8.26	1.02691
F2412	quinsam	november	wild		10.1	11.08	1.07541
F2413	quinsam	november	wild		8.6	8.6	1.35208
F2414	quinsam	november	wild		9.6	8.71	0.984474
F2415	quinsam	november	wild		8.5	5.46	0.88907
F2416	quinsam	november	wild		8.3	5.63	0.984632
F2417	quinsam	november	wild		9.7	10.41	1.14061
F2418	quinsam	november	wild		9.2	7.86	1.00939
F2419	quinsam	november	wild		8.4	5.82	0.98194
F2420	quinsam	november	wild		9.4	7.8	0.939098
H0001	nitinat	january	wild	2.50213	8.5	6.7	1.09098
H0002	nitinat	january	wild	1.30567	8.1	5.6	1.05374
H0003	nitinat	january	wild	0.771107	8.9	7.8	1.10643
H0004	nitinat	january	wild	1.17063	7.5	4.5	1.06667
H0005	nitinat	january	wild		7.4	4.6	1.13517
H0006	nitinat	january	wild		7.8	4.9	1.03255
H0007	nitinat	january	wild		9.2	9	1.15579
H0008	nitinat	january	wild		7.9	5.2	1.05468
H0009	nitinat	january	wild		8.1	5.8	1.09137
H0010	nitinat	january	wild		10.5	12.1	1.04524
H0011	nitinat	january	wild		6.9	3.7	1.1263
H0012	nitinat	january	wild		8.7	7	1.06302
H0013	nitinat	january	wild		9.4	9.2	1.10765
H0014	nitinat	january	wild		7.1	3.7	1.03378
H0015	nitinat	january	wild		8.2	5.5	0.997519
H0016	nitinat	january	wild		7.4	4.6	1.13517
H0017	nitinat	january	wild		10	11.2	1.12
H0018	nitinat	january	wild		7.4	4.7	1.15985
H0019	nitinat	january	wild		8.7	7.6	1.15413
H0020	nitinat	january	wild		8.2	5.9	1.07007
H0021	nitinat	january	wild		8.9	7.3	1.03551
H0022	nitinat	january	wild		7.1	3.7	1.03378
H0023	nitinat	january	wild		7.2	4.1	1.09847
H0024	nitinat	january	wild		7.6	4.9	1.11623
H0025	nitinat	january	wild		7.8	5.5	1.15899
H0026	nitinat	january	wild		10.2	12.4	1.16848
H0027	nitinat	january	wild		7.8	5.7	1.20113
H0028	nitinat	january	wild		9.8	10.9	1.15811
H0029	nitinat	january	wild		6	2.9	1.34259
H0030	nitinat	january	wild		8.2	6.1	1.10634
H0071	nitinat	january	hatchery	3.11028	10.4	11.6	1.03124
H0072	nitinat	january	hatchery	3.2114	10.7	13.4	1.09384
H0073	nitinat	january	hatchery	3.99314	10.1	11.1	1.07736
H0074	nitinat	january	hatchery	2.37642	10.5	12.5	1.0798
H0075	nitinat	january	hatchery		10	11.8	1.18
H0076	nitinat	january	hatchery		11	15	1.12697
H0077	nitinat	january	hatchery		10.9	13.9	1.07334
H0078	nitinat	january	hatchery		8.7	9	1.36674
H0079	nitinat	january	hatchery		10.7	13.5	1.102
H0080	nitinat	january	hatchery		12.2	19.1	1.05185
H0081	nitinat	january	hatchery		11.3	15.6	1.08116
H0082	nitinat	january	hatchery		9.8	10.8	1.14748
H0083	nitinat	january	hatchery		10	11.7	1.17
H0084	nitinat	january	hatchery		10.7	13.9	1.13465
H0085	nitinat	january	hatchery		9.2	12.3	1.57958
H0086	nitinat	january	hatchery		11.4	16.9	1.1407
H0087	nitinat	january	hatchery		12.1	18.3	1.03299
H0088	nitinat	january	hatchery		11.4	15.3	1.03271
H0089	nitinat	january	hatchery		11.3	16.3	1.12967
H0090	nitinat	january	hatchery		9.9	10.7	1.10275
H0091	quinsam	january	wild	1.72841	10.1	9.21	0.893914
H0092	quinsam	january	wild	1.48686	11.4	14.31	0.965884
H0093	quinsam	january	wild	0.951719	11.3	14.03	0.972349
H0094	quinsam	january	wild	1.09375	11.2	15.56	1.10753
H0095	quinsam	january	wild		8.6	6.54	1.02821
H0096	quinsam	january	wild		8.3	5.34	0.933914
H0097	quinsam	january	wild		11.6	17.28	1.10706
H0098	quinsam	january	wild		9.3	6.22	0.773288
H0099	quinsam	january	wild		10.3	10.61	0.970965
H0100	quinsam	january	wild		8.7	6.35	0.964308
H0101	quinsam	january	wild		9.9	9.02	0.92961
H0102	quinsam	january	wild		9.9	8.84	0.911059
H0103	quinsam	january	wild		11.4	14.78	0.997608
H0104	quinsam	january	wild		10	9	0.9
H0105	quinsam	january	wild		10.2	9.12	0.859398
H0106	quinsam	january	wild		11.9	15.66	0.929289
H0107	quinsam	january	wild		10.9	12.83	0.990711
H0108	quinsam	january	wild		10	9.71	0.971
H0109	quinsam	january	wild		12.3	18.8	1.01028
H0110	quinsam	january	wild		8.5	5.45	0.887441
H0111	quinsam	january	wild		10.8	11.34	0.900206
H0112	quinsam	january	wild		8.9	6.36	0.902167
H0113	quinsam	january	wild		10.1	8.57	0.831796
H0114	quinsam	january	wild		9.1	7.06	0.936873
H0115	quinsam	january	wild		9.2	6.64	0.852716
H0116	quinsam	january	wild		10.1	10	0.97059
H0117	quinsam	january	wild		10.3	9.47	0.866639
H0118	quinsam	january	wild		9.5	8.35	0.973903
H0119	quinsam	january	wild		10.1	10.23	0.992914
H0120	quinsam	january	wild		10	9.77	0.977
H0121	quinsam	january	hatchery	0.12612	11.6	18.19	1.16536
H0122	quinsam	january	hatchery	0.436992	10.8	14.78	1.17328
H0123	quinsam	january	hatchery	0.1532	11	14.77	1.10969
H0124	quinsam	january	hatchery	0.375716	10.3	13.41	1.2272
H0125	quinsam	january	hatchery		10.5	13.9	1.20073
H0126	quinsam	january	hatchery		11.2	17.62	1.25416
H0127	quinsam	january	hatchery		11	15.5	1.16454
H0128	quinsam	january	hatchery		11.5	17.65	1.16052
H0129	quinsam	january	hatchery		12.5	22.15	1.13408
H0130	quinsam	january	hatchery		10.8	13.53	1.07406
H0131	quinsam	january	hatchery		10.4	11.41	1.01434
H0132	quinsam	january	hatchery		12.3	22.64	1.21664
H0133	quinsam	january	hatchery		10.9	16.02	1.23704
H0134	quinsam	january	hatchery		10.6	14.32	1.20233
H0135	quinsam	january	hatchery		12.1	21.57	1.21757
H0136	quinsam	january	hatchery		12.4	23.33	1.22363
H0137	quinsam	january	hatchery		12.3	22.31	1.1989
H0138	quinsam	january	hatchery		10.8	14.2	1.12724
H0139	quinsam	january	hatchery		10.7	14.98	1.22281
H0140	quinsam	january	hatchery		10.9	16.71	1.29032
H0141	quinsam	january	hatchery		11.9	21.64	1.28415
H0142	quinsam	january	hatchery		12.8	26.02	1.24073
H0143	quinsam	january	hatchery		10.6	14.15	1.18806
H0144	quinsam	january	hatchery		10	9.96	0.996
H0145	quinsam	january	hatchery		12	20.89	1.20891
H0146	quinsam	january	hatchery		11.6	17.64	1.13012
H0147	quinsam	january	hatchery		11.6	19.35	1.23967
H0148	quinsam	january	hatchery		11.6	18.91	1.21148
H0149	quinsam	january	hatchery		12.6	24.37	1.21827
H0150	quinsam	january	hatchery		10.8	14.44	1.14629
H0151	nitinat	february	hatchery	3.89141	10.7	13.2	1.07751
H0152	nitinat	february	hatchery	0.640876	11.6	17.72	1.13525
H0153	nitinat	february	hatchery	2.9128	10.2	12.6	1.18733
H0154	nitinat	february	hatchery	1.6653	13.5	28.92	1.17543
H0155	nitinat	february	hatchery		11.4	16.41	1.10763
H0156	nitinat	february	hatchery		10.8	14.56	1.15582
H0157	nitinat	february	hatchery		11.5	16.73	1.10002
H0158	nitinat	february	hatchery		11.3	16.92	1.17264
H0159	nitinat	february	hatchery		10.8	14.47	1.14868
H0160	nitinat	february	hatchery		10.5	12.5	1.0798
H0161	nitinat	february	hatchery		9.7	9.45	1.03542
H0162	nitinat	february	hatchery		10.7	13.26	1.08241
H0163	nitinat	february	hatchery		12.1	19.64	1.10863
H0164	nitinat	february	hatchery		10.9	15.04	1.16136
H0165	nitinat	february	hatchery		9.7	10.15	1.11212
H0166	nitinat	february	hatchery		10.4	12.2	1.08458
H0167	nitinat	february	hatchery		11.3	16.7	1.15739
H0168	nitinat	february	hatchery		10.1	11.1	1.07736
H0169	nitinat	february	hatchery		10.7	13.72	1.11996
H0170	nitinat	february	hatchery		12.2	19.89	1.09536
H0211	nitinat	february	wild	3.21931	8.3	6.87	1.2015
H0212	nitinat	february	wild	2.37813	8.2	7.43	1.34756
H0213	nitinat	february	wild	1.50353	6.4	2.87	1.09482
H0214	nitinat	february	wild	2.56795	10	12.44	1.244
H0215	nitinat	february	wild		8.3	6.61	1.15602
H0216	nitinat	february	wild		10.6	12.01	1.00838
H0217	nitinat	february	wild		8.3	6.88	1.20325
H0218	nitinat	february	wild		8.9	7.29	1.03409
H0219	nitinat	february	wild		9.7	11.08	1.21402
H0220	nitinat	february	wild		9.3	10.17	1.26436
H0221	nitinat	february	wild		8	5.31	1.03711
H0222	nitinat	february	wild		8.4	6.61	1.11523
H0223	nitinat	february	wild		7.4	4.84	1.1944
H0224	nitinat	february	wild		9.4	10.58	1.2738
H0225	nitinat	february	wild		7.9	5.58	1.13176
H0226	nitinat	february	wild		8.8	9.24	1.35589
H0227	nitinat	february	wild		9	8.44	1.15775
H0228	nitinat	february	wild		9.1	9.92	1.3164
H0229	nitinat	february	wild		9.3	12.07	1.50058
H0230	nitinat	february	wild		9.1	9.89	1.31242
H0231	nitinat	february	wild		9.7	11.22	1.22936
H0232	nitinat	february	wild		7.2	4.75	1.27261
H0233	nitinat	february	wild		8.8	8.27	1.21355
H0234	nitinat	february	wild		8.5	7.33	1.19357
H0235	nitinat	february	wild		7.7	5.2	1.13902
H0236	nitinat	february	wild		7.4	5.18	1.27831
H0237	nitinat	february	wild		9.3	10.93	1.35885
H0238	nitinat	february	wild		9	8.69	1.19204
H0239	nitinat	february	wild		9.6	8.93	1.00934
H0240	nitinat	february	wild		8.7	6.9	1.04783
H0241	quinsam	february	hatchery	0.288427	11.5	16.48	1.08359
H0242	quinsam	february	hatchery	0.0141902	11.8	17.47	1.06328
H0243	quinsam	february	hatchery		12	20.71	1.1985
H0244	quinsam	february	hatchery	0.40321	12.1	18.84	1.06347
H0245	quinsam	february	hatchery	1.61627	10.8	12.97	1.0296
H0246	quinsam	february	hatchery		14	27.56	1.00437
H0247	quinsam	february	hatchery		12.5	23.77	1.21702
H0248	quinsam	february	hatchery		11.4	17.11	1.15488
H0249	quinsam	february	hatchery		12	19.32	1.11806
H0250	quinsam	february	hatchery		12.8	22.39	1.06764
H0251	quinsam	february	hatchery		11.5	17.13	1.12633
H0252	quinsam	february	hatchery		11.4	15.27	1.03068
H0253	quinsam	february	hatchery		12.3	20.21	1.08605
H0254	quinsam	february	hatchery		11.9	18.17	1.07824
H0255	quinsam	february	hatchery		12.2	20.5	1.12895
H0256	quinsam	february	hatchery		12.2	21.53	1.18567
H0257	quinsam	february	hatchery		11.4	17.28	1.16635
H0258	quinsam	february	hatchery		10.9	12.3	0.949786
H0259	quinsam	february	hatchery		11.3	14.78	1.02433
H0260	quinsam	february	hatchery		12.7	24.59	1.20046
H0261	quinsam	february	hatchery		12.2	20.62	1.13556
H0262	quinsam	february	hatchery		11.3	14.51	1.00562
H0263	quinsam	february	hatchery		11.2	14.77	1.0513
H0264	quinsam	february	hatchery		13.3	26.61	1.13107
H0265	quinsam	february	hatchery		11.9	20.05	1.1898
H0266	quinsam	february	hatchery		12.4	20.39	1.06943
H0267	quinsam	february	hatchery		12.2	19.22	1.05846
H0268	quinsam	february	hatchery		11.2	16.43	1.16945
H0269	quinsam	february	hatchery		12.3	21.68	1.16505
H0270	quinsam	february	hatchery		12.3	20.44	1.09841
H0271	quinsam	february	wild	0.997258	10.4	9.64	0.856992
H0272	quinsam	february	wild	1.45273	11.1	14.95	1.09313
H0273	quinsam	february	wild	1.1404	9.2	6.49	0.833453
H0274	quinsam	february	wild	0.716417	8.4	6.23	1.05111
H0275	quinsam	february	wild		8.6	5.81	0.913442
H0276	quinsam	february	wild		8.9	6.38	0.905004
H0277	quinsam	february	wild		8.8	5.66	0.830555
H0278	quinsam	february	wild		9.1	6.07	0.805498
H0279	quinsam	february	wild		9.5	8.23	0.959907
H0280	quinsam	february	wild		10.2	9.5	0.895206
H0281	quinsam	february	wild		9.7	6.95	0.761499
H0282	quinsam	february	wild		9.2	6.08	0.780801
H0283	quinsam	february	wild		10.6	11.8	0.990751
H0284	quinsam	february	wild		8.4	7.1	1.1979
H0285	quinsam	february	wild		8.8	5.58	0.818816
H0286	quinsam	february	wild		10.3	10.5	0.960899
H0287	quinsam	february	wild		10.6	11.94	1.00251
H0288	quinsam	february	wild		10.3	10.43	0.954493
H0289	quinsam	february	wild		9.7	8.23	0.901747
H0290	quinsam	february	wild		10.4	10.67	0.948559
H0291	quinsam	february	wild		9.8	7.01	0.7448
H0292	quinsam	february	wild		11.2	12.61	0.897555
H0293	quinsam	february	wild		9.6	8.28	0.935872
H0294	quinsam	february	wild		10.3	9.82	0.898669
H0295	quinsam	february	wild		10	9.77	0.977
H0296	quinsam	february	wild		10.2	10.23	0.963996
H0297	quinsam	february	wild		9.2	7.38	0.947748
H0298	quinsam	february	wild		10.4	8.9	0.791207
H0299	quinsam	february	wild		10	8.74	0.874
H0300	quinsam	february	wild		10.3	11.44	1.04692
H0301	quinsam	february	wild		10	8.04	0.804
H0302	quinsam	february	wild		9.7	8.48	0.929139
H0303	quinsam	february	wild		9.5	10.22	1.19201
H0304	quinsam	february	wild		8.5	5.17	0.841848
H0305	quinsam	february	wild		12.3	19.28	1.03608
G1151	nitinat	march	hatchery		11.6	16.68	1.069	32.7229	3.37014	5.07205	-4.52573	-0.0026	0.0077
G1152	nitinat	march	hatchery		11.2	15.78	1.123	36.5712	-1.93039	3.43747	-1.90761	-0.0003	0.0004
G1153	nitinat	march	hatchery		12	17.55	1.016	23.467	-0.960962	-1.05324	2.50033	-0.0034	0.0057
G1154	nitinat	march	hatchery		10.9	12.58	0.971	31.5746	1.83408	-0.0945402	3.1192	-0.0056	0.0003
G1155	nitinat	march	hatchery		11.4	16.76	1.131	20.744	-4.56734	-2.07746	9.64472	0.0106	-0.0018
G1156	nitinat	march	hatchery		12.7	22.29	1.088	26.5749	0.0110344	3.46006	-0.0418388	-0.0012	0.0098
G1157	nitinat	march	hatchery		13.1	25.62	1.14	26.7712	3.92248	-1.69092	2.28904	0.0024	0.006
G1158	nitinat	march	hatchery		11.4	16.75	1.131	31.1513	-0.523194	2.17624	-4.80001	-0.0015	-0.0015
G1159	nitinat	march	hatchery		11.7	17.94	1.12	30.9942	1.28386	2.68582	4.17553	0.011	0.0007
G1160	nitinat	march	hatchery		12.5	20.17	1.033	3.03429	1.61325	0.500635	-8.83176	0.0022	0.0048
G1261	nitinat	march	wild		8.1	5.83	1.097	3.09172	-16.2554	-7.88348	-6.17431	-0.0115	0.0055
G1262	nitinat	march	wild		8.5	8.2	1.335	9.44046	-21.1107	-1.04519	-5.13548	0.0215	0.0003
G1263	nitinat	march	wild		7.9	5.57	1.13	-2.34711	-1.29414	-8.01207	-11.4121	0.0073	0.0056
G1264	nitinat	march	wild		10.1	11.79	1.144	6.19645	-7.29712	-1.94281	-7.34616	0.0048	0.0083
G1265	nitinat	march	wild		9	9.83	1.348	-5.89427	-11.01	8.66735	-5.49492	0.0185	0.0028
G1266	nitinat	march	wild		8.3	6.23	1.09	-0.751343	-13.9913	-3.66235	-4.32319	-0.0057	0.002
G1267	nitinat	march	wild		9.9	9.95	1.025	10.0483	-11.4681	3.79739	-2.68741	-0.013	0.004
G1268	nitinat	march	wild		9.1	8.13	1.079	-1.80061	-13.5466	7.75375	-1.19648	0.0066	0.0034
G1269	nitinat	march	wild		9.6	9.43	1.066	5.00683	-20.5526	-1.59739	-6.5862	-0.0053	0.0007
G1270	nitinat	march	wild		8.2	6.56	1.19	-25.5285	-15.8635	-0.980113	-11.4831	0.01	0.0082
G1271	nitinat	march	wild		8.7	7.44	1.13	-8.03806	-17.1768	-5.15105	-9.6897	-0.0039	0.0019
G1272	nitinat	march	wild		9.3	8.37	1.041	5.43688	-12.692	-7.27028	3.2104	-0.006	0.006
G1273	nitinat	march	wild		10.1	12.27	1.191	11.6762	-11.2171	-6.89214	-2.38077	0.0082	0.004
G1274	nitinat	march	wild		9.3	8.79	1.093	-0.194364	-9.49498	-4.13381	3.28866	-0.0046	-0.0041
G1275	nitinat	march	wild		9.8	11.81	1.255	14.9521	-2.13454	-12.9197	3.82315	0.0079	0.0038
G1276	nitinat	march	wild		9.9	9.82	1.012	1.71956	-9.67708	-4.2158	7.95233	-0.0067	0.005
G1277	nitinat	march	wild		9.3	9.12	1.134	-9.71453	-8.4264	2.77278	0.847835	0.0027	-0.0026
G1278	nitinat	march	wild		9.4	10.51	1.265	-3.22632	-8.59201	1.68054	1.53329	0.0104	0.0115
G1279	nitinat	march	wild		9.4	9.09	1.094	7.64859	-15.9461	2.56981	-6.99068	-0.0004	0.0024
G1280	nitinat	march	wild		9.8	10.83	1.151	-6.35883	-8.85884	-12.7549	8.32866	0.0102	0.0048
G1299	quinsam	march	hatchery		6.7	3.13	1.04069
G1300	quinsam	march	hatchery		6.2	2.51	1.05317
G1321	quinsam	march	hatchery		12.8	21.18	1.01	5.1495	17.1598	6.92762	4.6039	0.0055	0.0067
G1322	quinsam	march	hatchery		12.7	21.66	1.057	13.8577	7.76752	5.46611	4.48855	0.0017	-0.0006
G1323	quinsam	march	hatchery		11.9	17.74	1.053	11.9178	15.7732	10.1401	5.72644	-0.001	0.0022
G1324	quinsam	march	hatchery		12	17.61	1.019	-2.05561	5.40625	9.83137	6.6516	0.0003	-0.0034
G1325	quinsam	march	hatchery		13.1	22.89	1.018	7.23758	15.068	3.68367	6.82677	0.0024	0.0059
G1326	quinsam	march	hatchery		12.4	19.47	1.021	4.93781	2.91294	3.39279	10.9526	-0.0037	0.0013
G1327	quinsam	march	hatchery		12.5	22.69	1.162	11.298	9.97642	1.05242	10.8858	0.0102	0.0057
G1328	quinsam	march	hatchery		12.6	20.25	1.012	0.925574	14.4936	10.7177	7.42032	0.0038	0.0018
G1329	quinsam	march	hatchery		13.9	25.94	0.966	-2.92155	5.97406	-0.57043	7.63996	-0.0013	0.0076
G1330	quinsam	march	hatchery		11.7	17.45	1.09	4.07739	3.83441	8.44877	7.55543	-0.0034	0.0001
G1331	quinsam	march	hatchery		12.1	19.93	1.125	1.41974	14.1163	-1.9061	4.73612	-0.0012	-0.0004
G1332	quinsam	march	hatchery		12.7	22.9	1.118	5.385	17.7975	0.0409714	4.01941	0.006	0.0087
G1333	quinsam	march	hatchery		12.5	21.15	1.083	-7.2582	7.35058	0.482948	1.04215	0.0026	0.0032
G1334	quinsam	march	hatchery		11.7	15.8	0.987	-4.13328	4.34532	3.50528	6.26714	-0.0112	0.0001
G1335	quinsam	march	hatchery		12.2	20.43	1.125	8.44452	15.2894	8.01491	4.81013	0.0092	-0.0025
G1336	quinsam	march	hatchery		12.8	21.54	1.027	-50.8672	34.1448	-22.0465	-8.20173	-0.002	0.001
G1337	quinsam	march	hatchery		13.3	25.07	1.066	13.2767	14.789	7.09581	2.4229	0.0014	-0.0061
G1338	quinsam	march	hatchery		13.6	25.57	1.017	20.3214	14.9074	2.27995	4.90981	-0.0044	0.0073
G1339	quinsam	march	hatchery		12.7	23.36	1.14	5.625	1.69826	2.45456	2.20023	0.001	-0.0013
G1340	quinsam	march	hatchery		12.8	24.14	1.151	8.58547	22.6484	5.77078	2.55338	0.0099	-0.0019
G1355	quinsam	march	wild		9.6	8.37	0.946	-13.0655	0.772166	7.09197	1.54708	-0.0123	0.0038
G1356	quinsam	march	wild		9.3	6.74	0.838	-20.6208	-6.00838	10.4062	-5.85043	-0.0153	0.011
G1357	quinsam	march	wild		10.7	11.07	0.904	-0.880872	4.64725	20.1083	1.84966	-0.0077	0.0075
G1358	quinsam	march	wild		9.4	7.98	0.961	-14.5011	1.25922	5.56133	3.47135	-0.0039	0.0025
G1359	quinsam	march	wild		8.3	5.65	0.98813
G1360	quinsam	march	wild		8.3	4.45	0.778	-14.8569	14.8302	3.89637	-1.60377	-0.0115	0.0032
G1361	quinsam	march	wild		10.3	9.49	0.868	3.6142	10.8167	12.256	-3.29161	-0.0071	0.0074
G1362	quinsam	march	wild		9.5	7.92	0.924	-1.60236	15.0127	7.31488	1.76407	-0.0023	0.0028
G1363	quinsam	march	wild		9.3	5.79	0.72	-6.5566	8.98043	13.2863	-2.77907	-0.0042	0.0071
G1364	quinsam	march	wild		10.8	13.82	1.097	20.8522	18.6239	4.82916	-1.84812	0.0014	-0.003
G1365	quinsam	march	wild		9	7.75	1.063	-19.0104	2.33537	-5.69785	-7.10038	0.0153	0.0005
G1366	quinsam	march	wild		9.7	7.03	0.77	-16.4664	2.90992	-4.96142	-5.98546	-0.0026	0.0025
G1367	quinsam	march	wild		9.5	8.22	0.959	2.35153	5.88824	0.860836	1.44423	0.0048	0.0038
G1368	quinsam	march	wild		9.8	7.73	0.821	12.6019	22.5585	-3.13333	-3.81179	-0.0048	0.0062
G1369	quinsam	march	wild		11	17.79	1.337	-11.0833	12.7823	-7.08527	0.335719	0.0139	-0.0086
G1370	quinsam	march	wild		9.4	9.15	1.102	-6.96398	12.7138	-1.75369	-2.35377	-0.0098	-0.0066
G1371	quinsam	march	wild		10.6	10.31	0.866	-0.954031	8.91852	-8.32766	-2.2672	-0.0186	-0.0018
G1372	quinsam	march	wild		10	8.43	0.843	-4.6434	11.494	6.18035	5.49495	-0.0088	0.0018
G1373	quinsam	march	wild		11.1	12.71	0.929	-1.88136	8.06011	-3.9233	-2.84774	-0.0065	0.0005
G1374	quinsam	march	wild		11.3	13.32	0.923	-3.23166	9.38579	-5.18114	-5.02946	0.0044	0.0054
H0511	nitinat	march	hatchery	2.21558	12.3	21.57	1.159	14.3912	1.25001	10.1613	-5.44189	0.002	-0.0004
H0512	nitinat	march	hatchery	2.61862	11.3	14.99	1.039	27.9253	0.750737	-2.49388	6.14189	0.0017	0.0007
H0513	nitinat	march	hatchery	2.95061	14.1	32.78	1.169	26.7611	4.97595	4.05036	-1.85974	0.0085	-0.0002
H0514	nitinat	march	hatchery	1.75808	12.6	24.63	1.231	18.529	2.31708	-0.963475	5.36833	0.0141	-0.0025
H0515	nitinat	march	hatchery		11.8	17.7	1.077	18.2021	-7.29837	0.0990368	-0.674071	-0.0037	0.005
H0516	nitinat	march	hatchery		11.5	16.28	1.07	10.8577	2.16263	0.419755	-13.4321	-0.0064	-0.0004
H0517	nitinat	march	hatchery		10.4	11.84	1.053	23.183	0.811706	9.90171	-3.2104	0.0044	0.0044
H0518	nitinat	march	hatchery		12	18.08	1.046	21.8669	10.6684	-0.780854	4.4488	0.0015	0.0002
H0519	nitinat	march	hatchery		11.7	15.44	0.964	22.0383	-1.18775	0.919242	0.658567	-0.0084	0.001
H0520	nitinat	march	hatchery		12.9	21.59	1.006	15.7907	-8.30613	-1.42135	2.20404	-0.0089	-0.006
H0541	nitinat	march	wild	3.6619	9.4	11.1	1.336	12.4998	-14.9576	-4.90998	10.6481	0.0157	-0.0007
H0542	nitinat	march	wild	2.31021	8	6.19	1.209	-30.8494	-8.80974	17.4031	-9.08533	0.0216	0.0042
H0543	nitinat	march	wild	3.23944	10.1	11.11	1.078	10.2249	-14.536	-7.59853	8.62319	0.0018	-0.002
H0544	nitinat	march	wild	4.29874	9	7.39	1.014	-5.04424	-17.2316	-0.429973	-8.4879	-0.0044	0.0056
H0545	nitinat	march	wild		8.5	6.66	1.084	-4.10982	-22.8709	-9.19486	0.00637386	-0.0025	-0.0001
H0546	nitinat	march	wild		9.2	9.42	1.21	9.42123	-10.3876	-1.52837	-8.14622	0.0031	-0.0039
H0547	nitinat	march	wild		9.7	10.89	1.193	-0.986957	-14.583	-8.93981	0.111137	0.004	0.0081
H0548	nitinat	march	wild		9.6	10.52	1.189	12.718	-4.14349	-7.41714	7.45988	0.0075	0.0093
H0549	nitinat	march	wild		11.3	14.49	1.004	22.6261	-11.2059	-3.65364	3.3567	-0.005	0.0033
H0550	nitinat	march	wild		10.2	11.07	1.043	-17.445	-12.4127	2.85825	-17.6298	0.0011	0.0041
H0551	quinsam	march	hatchery	4.7911	13	22.91	1.043	2.6587	5.22226	10.6752	7.24162	-0.0025	0.005
H0552	quinsam	march	hatchery	2.37073	11	12.45	0.935	-0.994274	2.33602	9.41749	2.50538	-0.0027	0.001
H0553	quinsam	march	hatchery	0.752941	12.5	20.87	1.069	-3.91502	0.352619	14.8524	0.294715	-0.0021	0.0052
H0554	quinsam	march	hatchery	2.08807	12.3	18.99	1.02	-1.59739	5.49037	8.48267	4.34579	-0.0014	0.0022
H0555	quinsam	march	hatchery		14.1	23.82	0.85	11.2054	13.056	2.42548	8.17032	0.0068	0.0069
H0556	quinsam	march	hatchery		13.9	27.32	1.017	13.0885	5.73069	3.6673	6.41724	0.0054	0.0028
H0557	quinsam	march	hatchery		11.6	16.28	1.043	6.00351	-0.323931	4.27497	3.86781	0.0029	-0.0027
H0558	quinsam	march	hatchery		13.4	24.73	1.028	0.221607	12.0546	1.94607	4.90936	0.0024	0.0003
H0559	quinsam	march	hatchery		11.3	15	1.04	9.33905	2.23107	11.737	4.9528	0.0052	-0.0063
H0560	quinsam	march	hatchery		11.8	18.42	1.121	-4.2963	16.9896	4.45027	4.46738	0.0045	0.0063
H0561	quinsam	march	wild	1.72347	11.3	13.96	0.967	-3.38534	11.0033	6.57173	-1.73555	-0.0114	-0.0016
H0562	quinsam	march	wild	4.52761	11.8	15.87	0.966	-16.7622	-7.55768	10.0463	5.88473	-0.0136	0.0032
H0563	quinsam	march	wild	0.970315	9	7.77	1.066	-3.72414	3.03767	20.3721	2.70042	0.0008	-0.0017
H0564	quinsam	march	wild	3.46035	10.4	11.72	1.042	-10.799	5.04727	17.5174	6.26887	0.0044	0.0101
H0565	quinsam	march	wild		11.2	13.71	0.976	-1.57279	5.49446	11.8134	6.5563	-0.006	0.0054
H0566	quinsam	march	wild		10.9	10.49	0.81	5.293	15.2777	6.58299	-4.44184	-0.0053	0.005
H0567	quinsam	march	wild		10.2	9.92	0.935	-7.59436	13.8867	0.0815561	1.06846	-0.0026	-0.0003
H0568	quinsam	march	wild		10.8	11.91	0.945	-2.61786	12.6692	-2.61574	-5.95261	0.001	0.0037
H0569	quinsam	march	wild		10.3	9.38	0.858	-3.80251	6.09022	-1.24542	-3.46971	-0.0147	0.0037
H0570	quinsam	march	wild		10.3	12.9	1.181	12.2584	17.6183	13.6266	0.451282	0.0084	0.0047
G1401	nitinat	april	hatchery		13.8	28.06	1.068	15.071	0.664118	-3.72415	4.18791	-0.0022	-0.0072
G1402	nitinat	april	hatchery		11.7	17.75	1.108	3.04133	3.96917	-1.89587	-7.97495	0.004	0.0013
G1403	nitinat	april	hatchery		12	19.33	1.119	5.31107	-0.279441	0.801508	-9.28804	0.0035	-0.0038
G1404	nitinat	april	hatchery		12	19.62	1.135	8.54003	4.32899	-2.62125	-2.50766	-0.0004	-0.0032
G1405	nitinat	april	hatchery		13.1	25.6	1.139	17.283	-3.26057	4.76202	-6.07025	0.0059	0.0016
G1406	nitinat	april	hatchery		13.4	27.24	1.132	5.13843	-3.42467	-1.15027	-3.92721	0.0061	-0.0003
G1407	nitinat	april	hatchery		13	26.24	1.194	8.38623	2.36242	-0.0326992	0.29715	0.0062	-0.0038
G1408	nitinat	april	hatchery		11.5	16.78	1.103	12.1281	3.05405	-0.995324	4.07215	-0.0039	-0.0017
G1409	nitinat	april	hatchery		11.7	19.05	1.189	8.80701	-0.928012	-6.1013	-2.86665	0.0073	-0.0088
G1410	nitinat	april	hatchery		12.1	19.71	1.113	7.74083	3.09861	0.970157	-1.01297	0.0095	-0.0005
G1611	nitinat	april	wild		9.5	10.23	1.193	-1.84439	-13.6748	4.81832	-11.4772	0.0124	-0.0062
G1612	nitinat	april	wild		9.9	12.47	1.285	11.6041	-14.7511	-2.20893	-1.00583	0.0175	-0.0081
G1613	nitinat	april	wild		10.8	15.61	1.239	8.50724	-13.5729	-9.62153	4.05434	0.0183	-0.0004
G1614	nitinat	april	wild		11	15.8	1.187	7.88403	-9.65515	-3.37289	3.28807	0.0154	-0.0008
G1615	nitinat	april	wild		8.9	8	1.135	-5.74275	-6.15187	0.506848	-8.34318	0.0107	-0.0018
G1616	nitinat	april	wild		8.1	6.05	1.138	10.0156	-8.54696	2.11437	-7.80662	0.0008	-0.0041
G1617	nitinat	april	wild		10.4	13.62	1.211	5.37181	-7.50583	-5.62997	1.42822	0.0124	-0.0029
G1618	nitinat	april	wild		9.3	9.56	1.189	11.9523	-19.6299	-1.95994	2.00961	0.013	-0.0051
G1619	nitinat	april	wild		9.6	11.2	1.266	-2.38654	-10.8781	5.6921	-4.44006	0.0153	0.0012
G1620	nitinat	april	wild		9.6	11.4	1.289	1.31243	-4.97939	-1.27268	1.91861	0.0187	-0.0028
G1621	nitinat	april	wild		8.7	8.15	1.238	11.6232	-6.59944	-4.47345	-6.53228	0.0016	-0.005
G1622	nitinat	april	wild		9.7	11.79	1.292	3.57788	-3.05428	-5.53669	-3.73607	0.0205	-0.0091
G1623	nitinat	april	wild		10.5	13.5	1.166	-9.05502	0.79317	-7.48911	-2.20947	0.0001	0.0013
G1624	nitinat	april	wild		9.6	10.33	1.168	6.64432	-9.42052	-4.15892	-2.99855	0.0036	0.0001
G1625	nitinat	april	wild		9	8.77	1.203	12.9794	-12.2814	2.09268	-2.09704	0.0068	0
G1626	nitinat	april	wild		8.2	6.99	1.268	-10.0896	-8.49683	3.59276	-12.7368	0.0104	-0.0053
G1627	nitinat	april	wild		7.5	4.53	1.074	-28.91	-14.3139	2.74379	-17.1672	0.0022	0.0008
G1628	nitinat	april	wild		9.8	11.14	1.184	-0.62947	-2.82388	-5.24586	-0.106067	0.0077	-0.004
G1629	nitinat	april	wild		9.4	11.18	1.346	18.8039	-15.5725	0.205003	2.15017	0.0141	-0.0022
G1630	nitinat	april	wild		10.8	15.28	1.213	10.2824	-8.23767	-10.1572	3.21811	0.0006	-0.0104
G1771	quinsam	april	hatchery		12.7	20.07	0.98	-14.3433	4.02484	-6.23848	4.14155	-0.0016	-0.0072
G1772	quinsam	april	hatchery		13.5	26.76	1.088	0.682706	25.9513	-12.2525	-1.02928	0.0007	-0.0046
G1773	quinsam	april	hatchery		13.6	27.8	1.105	13.0251	26.3298	-0.651149	3.22494	0.0084	-0.0047
G1774	quinsam	april	hatchery		12.5	20.28	1.038	-11.7349	9.03927	-9.81614	6.42643	-0.0065	-0.0039
G1775	quinsam	april	hatchery		12.5	20.06	1.027	-7.48877	23.8265	-3.52689	2.87071	0	0.0032
G1776	quinsam	april	hatchery		12.4	19.77	1.037	-2.67904	23.1256	-5.97558	1.34831	0.0022	-0.0021
G1777	quinsam	april	hatchery		12.4	18.13	0.951	-21.8634	2.36393	-18.4763	-0.944897	-0.0003	-0.0013
G1778	quinsam	april	hatchery		13.3	25.55	1.086	-15.2327	13.4739	-16.6095	0.271342	-0.0002	0.0043
G1779	quinsam	april	hatchery		12.4	19.4	1.018	-12.1851	8.02091	-17.8791	1.60076	-0.0003	-0.0013
G1780	quinsam	april	hatchery		13	23.87	1.086	-10.2186	9.20491	-10.5163	1.21463	0.004	0.001
G1781	quinsam	april	hatchery		13.1	23.95	1.065	-4.0899	19.5095	-15.0747	-0.144285	-0.0013	0.0032
G1782	quinsam	april	hatchery		12.3	20.17	1.084	12.5574	25.7485	-2.04935	-6.44209	0.0019	-0.0066
G1783	quinsam	april	hatchery		13.3	25.58	1.087	6.33429	24.3579	-12.6132	2.48961	0.0074	0.0062
G1784	quinsam	april	hatchery		12.1	21.33	1.204	5.74713	28.0869	-15.7147	3.30098	0.0092	0.0017
G1785	quinsam	april	hatchery		12.6	20.92	1.046	-1.36887	14.7134	-10.0229	2.07651	0.0059	0.0062
G1786	quinsam	april	hatchery		13.6	26.5	1.053	-2.37714	-9.85951	-9.49525	2.32057	0.0091	0.0049
G1787	quinsam	april	hatchery		12.5	18.95	0.97	0.0477136	24.644	-10.2938	1.07133	-0.0019	0.0059
G1788	quinsam	april	hatchery		13.5	26.12	1.062	-2.823	23.7706	-13.1524	3.13473	0.0052	0.0036
G1789	quinsam	april	hatchery		11.2	15.7	1.117	-2.76529	21.0314	-12.8175	-6.38873	0.0078	-0.0004
G1790	quinsam	april	hatchery		12.6	20.94	1.047	-1.2748	24.1845	-9.95453	-2.47482	0.0055	0.0034
G1821	quinsam	april	wild		7	3.36	0.98	-31.1718	-1.13759	-1.38352	-9.22111	-0.0062	0.0011
G1822	quinsam	april	wild		9.8	9.97	1.059	-13.9359	11.6793	2.62441	-3.67874	0.0048	-0.005
G1823	quinsam	april	wild		8.8	6.02	0.883	-40.7236	-7.10216	2.42125	-2.53492	-0.0067	0.0003
G1824	quinsam	april	wild		10.1	9.01	0.875	-18.0011	3.36014	5.70376	-0.580145	-0.005	0.0018
G1825	quinsam	april	wild		10.9	10.87	0.839	-2.98533	9.59663	3.64645	-2.56281	-0.011	-0.0021
G1826	quinsam	april	wild		11.4	12.85	0.867	-4.98885	11.1495	-6.47922	3.07802	-0.0055	0.0068
G1827	quinsam	april	wild		9.7	8.56	0.938	-16.7462	4.96188	0.435208	-2.8793	-0.021	0.0154
G1828	quinsam	april	wild		11.7	15.34	0.958	-7.64447	7.42472	-4.14867	-3.35969	-0.0015	-0.0087
G1829	quinsam	april	wild		10.3	9.92	0.908	-9.99428	6.57944	-2.14233	-3.66963	0.0031	-0.0081
G1830	quinsam	april	wild		7.9	4.85	0.984	-16.8704	4.58535	-3.91257	-3.73657	0.0017	-0.0014
G1831	quinsam	april	wild		10	9.21	0.921	-21.1364	-0.663704	-8.07922	-0.250667	-0.011	-0.0024
G1832	quinsam	april	wild		9.8	9.68	1.028	-20.6103	2.24049	-2.50445	3.79064	-0.003	0.0051
G1833	quinsam	april	wild		8.9	5.07	0.719	-26.315	-8.41643	-7.58329	-6.78888	-0.0203	-0.0042
G1834	quinsam	april	wild		10.2	9.04	0.852	-14.7188	6.79473	-0.0181714	-5.18126	-0.0133	0.0072
G1835	quinsam	april	wild		10.6	9.99	0.839	-12.7705	5.12049	-2.396	0.674114	-0.01	0.0033
G1836	quinsam	april	wild		8.5	6.02	0.98	-10.8434	4.75404	-4.09117	-6.77509	-0.0063	0.0048
G1837	quinsam	april	wild		9.6	9.95	1.125	-18.2118	6.13335	0.672287	-2.76534	-0.0031	-0.0115
G1838	quinsam	april	wild		9.9	8.52	0.878	2.27813	16.1955	-9.89425	-6.01794	-0.002	-0.0015
G1839	quinsam	april	wild		9.6	10.09	1.14	23.5376	18.5391	-3.65514	-5.75503	0.0059	-0.0136
H581	nitinat	april	hatchery	3.7454	14.4	33.6	1.125	31.7892	2.36948	-3.02807	2.17698	0.0067	0.0018
H582	nitinat	april	hatchery	2.0569	11.6	18.02	1.154	21.0149	-0.0630132	-4.63676	1.90607	0.0101	-0.0005
H583	nitinat	april	hatchery	5.44516	13.2	25.73	1.119	16.3546	-9.02154	-3.65872	-0.444723	0.0094	0.0019
H584	nitinat	april	hatchery	3.12703	13.3	28.93	1.23	17.8397	1.41107	0.507701	-1.62748	0.0107	-0.0035
H585	nitinat	april	hatchery		12.6	22.13	1.106	11.5011	0.654506	-2.44059	1.04014	0.0017	0.0015
H586	nitinat	april	hatchery		11.7	17.76	1.109	16.9493	-9.11909	-5.29924	0.888216	0.0028	0.0049
H587	nitinat	april	hatchery		9.2	9.01	1.157	3.09611	-4.32326	-8.90369	4.19929	0.0008	0.0024
H588	nitinat	april	hatchery		11.9	20.92	1.241	8.21336	-1.36408	-11.1792	3.85472	0.0169	0.0014
H589	nitinat	april	hatchery		11.6	17.33	1.11	20.9348	-0.543997	-9.016	4.34055	0.005	-0.0033
H590	nitinat	april	hatchery		12.1	19.5	1.101	11.8771	-6.16822	-5.22781	-4.55973	0.0025	-0.0031
H601	nitinat	april	wild	3.30959	8.8	7.4	1.086	2.96264	-9.33584	-0.953727	-6.31101	0.0035	-0.0057
H602	nitinat	april	wild	0.621936	7.2	4.86	1.302	-18.6285	-0.720889	1.10416	-13.4711	0.0199	0.0085
H603	nitinat	april	wild	3.51894	9.7	10.05	1.101	3.89326	-11.2762	-3.56903	-0.541944	-0.0065	-0.0068
H604	nitinat	april	wild	4.12224	8.3	6.71	1.174	-19.4441	-7.48434	-6.69572	-10.7356	0.0168	0.001
H605	nitinat	april	wild		8.9	7.66	1.087	14.8993	-13.2565	1.96879	-4.53333	0.0088	-0.0119
H606	nitinat	april	wild		9.7	11.54	1.264	1.41672	-6.04368	-4.36283	-2.70172	-0.001	-0.003
H607	nitinat	april	wild		11.2	16.05	1.142	-6.44572	-4.10119	7.46534	-10.0904	0.005	-0.002
H608	nitinat	april	wild		8.8	7.53	1.105	-11.3846	-12.4723	-9.92887	-4.94724	0.015	0.0025
H609	nitinat	april	wild		9	9.62	1.32	10.4786	-13.7263	8.203	-5.61314	-0.0016	-0.0026
H610	nitinat	april	wild		10.6	12.64	1.061	15.7995	-8.0463	-2.25762	-2.082	0.0018	-0.0017
H611	quinsam	april	hatchery	3.58944	13.3	23.74	1.009	3.50773	17.5819	-3.17217	-2.97067	-0.001	0.0022
H612	quinsam	april	hatchery	5.95814	13.5	23.78	0.967	2.50161	16.1925	-7.75682	2.86693	0.0002	-0.005
H613	quinsam	april	hatchery	5.1383	12.8	21.67	1.033	-5.28344	21.4662	-13.811	0.0765815	-0.0022	0.001
H614	quinsam	april	hatchery	3.03047	13.8	29.66	1.129	-2.63078	24.0194	-9.67632	5.57229	0.0078	-0.0047
H615	quinsam	april	hatchery		13	21.91	0.997	-7.2327	22.9755	-15.2486	-0.140191	-0.0062	0.002
H616	quinsam	april	hatchery		12.7	21.53	1.051	-8.81138	12.2417	-19.7818	-2.06349	0.0084	-0.0005
H617	quinsam	april	hatchery		12.7	22.72	1.109	-1.97216	14.7099	-13.1696	2.227	0.003	0.0021
H618	quinsam	april	hatchery		13.6	24.44	0.972	1.44628	11.8972	-17.1309	-1.36421	0.0049	0.0072
H619	quinsam	april	hatchery		14.2	29.16	1.018	6.43864	17.4211	-15.8283	4.00182	0.0041	0.001
H620	quinsam	april	hatchery		12.1	18.68	1.054	-9.42935	7.68022	-19.0985	-0.535988	0.0049	0.0001
H621	quinsam	april	wild	1.65743	11.2	15.22	1.083	-20.3084	2.92624	3.80116	0.32969	-0.0091	-0.0065
H622	quinsam	april	wild	3.8309	9.1	7.06	0.937	-21.68	11.968	1.71094	-6.1812	-0.0018	0.0067
H623	quinsam	april	wild	1.23484	9.2	7.46	0.958	-25.5794	5.78591	-4.9905	-4.71128	0.001	0.0002
H624	quinsam	april	wild	2.26347	8.9	7	0.993	-22.4681	4.84271	-3.57111	-8.56849	-0.0088	-0.0043
H625	quinsam	april	wild		10.4	11.96	1.063	-21.8127	2.92638	-13.0851	-2.20617	-0.0067	-0.005
H626	quinsam	april	wild		10.4	8.79	0.781	-5.8827	8.95638	-1.95406	0.801513	-0.0144	0.0024
H627	quinsam	april	wild		12.2	17.52	0.965	3.79551	14.2646	6.51499	-2.37965	-0.0021	0.0039
H628	quinsam	april	wild		10.7	11.15	0.91	-14.9104	8.31836	-1.75206	-7.30611	-0.015	0.0056
H629	quinsam	april	wild		10.6	10.94	0.919	-10.2172	13.6118	0.0548987	2.491	-0.0034	0.0035
H630	quinsam	april	wild		9.5	9.98	1.164	0.812561	9.9411	-0.975279	-0.903516	-0.0022	-0.0059
G2091	quinsam	may	hatchery		13.7	22.79	0.886	-25.5087	-0.967343	-0.847004	6.0589	-0.0145	-0.0052
G2092	quinsam	may	hatchery		13.5	22.3	0.906	-27.2871	-10.3321	4.37406	2.76088	-0.0195	-0.0008
G2093	quinsam	may	hatchery		12.7	21.8	1.064	-44.9736	-10.6227	-1.49649	3.61322	-0.0123	-0.0061
G2094	quinsam	may	hatchery		13	20.54	0.935	6.47354	-0.681594	-3.29973	11.0306	-0.0084	-0.0008
G2095	quinsam	may	hatchery		14.1	24.27	0.866	-40.9821	-12.1537	2.71786	7.88627	-0.0138	0.0074
G2096	quinsam	may	hatchery		13.5	24.35	0.99	-26.7621	-5.32127	0.34408	6.48276	-0.0078	0.0022
G2097	quinsam	may	hatchery		14.5	26.52	0.87	4.92107	-15.1382	-3.97269	0.873347	-0.0141	0.0021
G2098	quinsam	may	hatchery		13.6	24.04	0.956	9.52111	-13.3569	-10.6016	3.91752	-0.0081	-0.0022
G2099	quinsam	may	hatchery		13.2	21.09	0.917	7.1462	-12.8551	-7.13691	7.58334	-0.0109	-0.0041
G2100	quinsam	may	hatchery		13.6	23.61	0.939	10.4016	-13.2507	-4.95572	6.82562	-0.0111	0
G2101	quinsam	may	hatchery		12	14.74	0.853	27.9486	13.1126	-4.38109	3.90815	-0.0129	-0.0011
G2102	quinsam	may	hatchery		12.6	25.71	1.285	8.92897	-10.0083	-3.04946	-0.433518	-0.0127	-0.0017
G2103	quinsam	may	hatchery		14.6	29.8	0.958	13.4732	-14.6401	-11.0919	6.76617	-0.0102	-0.0031
G2104	quinsam	may	hatchery		13.3	23.38	0.994	5.99713	-13.1065	-5.79558	-0.228719	-0.0122	-0.0006
G2105	quinsam	may	hatchery		12.8	25.36	1.209	14.6629	-9.54631	-1.67787	5.15007	-0.0075	0.009
G2106	quinsam	may	hatchery		12.7	25.61	1.25	14.7065	-17.2168	0.474006	1.96541	-0.0149	0.0047
G2107	quinsam	may	hatchery		12.4	17.18	0.901	18.7283	10.8996	-8.8527	5.02661	-0.0114	0
G2108	quinsam	may	hatchery		13.2	21.48	0.934	15.2301	-5.33353	-1.97478	-2.1019	-0.0134	0.0052
G2109	quinsam	may	hatchery		13.3	23.74	1.009	11.4528	-12.2165	-4.19752	3.64596	-0.0079	-0.0024
G2110	quinsam	may	hatchery		15.1	33.06	0.96	16.7294	15.1901	-3.01368	6.34104	-0.0114	-0.0002
G2123	quinsam	may	wild		10.3	9.53	0.872	-13.3923	-12.3328	-2.03467	0.307576	-0.0117	-0.0029
G2124	quinsam	may	wild		9.7	8.56	0.938	-8.83443	-17.4766	3.27153	-6.81461	-0.0172	-0.0045
G2125	quinsam	may	wild		9.6	8.46	0.956	-16.8097	6.85374	-2.40175	-5.41841	-0.0145	-0.0098
G2126	quinsam	may	wild		10.4	11.42	1.015	-11.1197	-13.7664	-1.25688	-0.133984	-0.0127	-0.0107
G2127	quinsam	may	wild		9.6	8.6	0.972	20.1098	-2.77061	14.8035	0.94891	-0.0128	0.0001
G2128	quinsam	may	wild		10.8	11.51	0.914	-4.68675	-12.0089	5.27055	3.41738	-0.0169	-0.0028
G2129	quinsam	may	wild		10.5	10.73	0.927	-14.7451	-7.2931	3.82692	1.24354	-0.0196	-0.0061
G2130	quinsam	may	wild		9.4	7.52	0.905	-10.9835	-15.1642	8.35446	-0.60468	-0.0096	0.0019
G2131	quinsam	may	wild		10.6	11.45	0.961	-21.9591	-10.2894	1.74769	-0.472537	-0.015	0.0174
G2132	quinsam	may	wild		10.1	9.82	0.953	-11.8338	-13.4634	4.04473	-1.43983	-0.006	-0.0021
G2133	quinsam	may	wild		10.2	9.31	0.877	18.981	-2.36689	16.0702	2.49145	-0.0198	0.0044
G2134	quinsam	may	wild		10	10.19	1.019	-13.8523	-10.6776	8.21916	-3.21745	-0.0099	-0.003
G2135	quinsam	may	wild		10	9.81	0.981	-13.8488	-7.29125	4.0675	-5.18186	-0.0089	0.0034
G2136	quinsam	may	wild		10.4	10.35	0.92	-4.12258	-13.4668	1.60084	0.513052	-0.0188	0.0085
G2137	quinsam	may	wild		9.3	7.14	0.888	2.90092	-6.06031	12.6946	0.621709	-0.0078	-0.0046
G2138	quinsam	may	wild		10.2	9.93	0.936	21.2309	-0.0132571	-4.35888	1.33434	-0.011	-0.004
G2139	quinsam	may	wild		9.9	8.51	0.877	-3.18642	-11.0234	0.126775	-2.6231	-0.0187	-0.0015
G2140	quinsam	may	wild		10.6	9.59	0.805	23.1464	1.93037	-6.49938	4.94256	-0.022	-0.0008
G3856	nitinat	may	hatchery		12.7	20.97	1.024	-0.754963	3.37128	17.6304	17.1146	-0.0015	-0.0014
G3857	nitinat	may	hatchery		13.8	30.06	1.144	10.8501	7.27475	17.3404	11.6772	-0.0003	-0.0075
G3858	nitinat	may	hatchery		13.1	23.71	1.055	-35.6467	5.31682	0.764148	7.00289	0.0002	0.0002
G3859	nitinat	may	hatchery		14.5	34.1	1.119	-46.0242	-1.73295	9.61606	2.8485	0.0048	-0.0018
G3860	nitinat	may	hatchery		12.1	18.54	1.047	-29.2998	5.25675	-2.03126	-5.82535	0.0037	-0.0024
G3861	nitinat	may	hatchery		12.4	18.92	0.992	1.81311	6.20588	24.7221	14.9545	-0.0017	-0.004
G3862	nitinat	may	hatchery		14.3	29.83	1.02	-37.2498	-1.85556	3.77926	11.7178	0.0069	-0.0019
G3863	nitinat	may	hatchery		13.5	25.46	1.035	4.41698	10.9886	23.4441	8.14481	-0.0036	0.0049
G3864	nitinat	may	hatchery		11.8	17.79	1.083	-25.2133	1.28316	5.28578	4.85366	-0.0018	-0.0028
G3865	nitinat	may	hatchery		12.1	18.83	1.063	-31.8359	3.71822	7.08348	8.0867	-0.0098	-0.0047
G3866	nitinat	may	wild		11.1	13.85	1.013	-9.15821	23.7606	0.911515	3.53263	0.0013	-0.0063
G3867	nitinat	may	wild		9.5	9.79	1.142	12.9544	14.8327	14.0387	6.4911	0.0119	-0.0014
G3868	nitinat	may	wild		9.9	11.55	1.19	-17.8289	29.665	-9.15576	-3.84807	0.0144	-0.0128
G3869	nitinat	may	wild		8.9	8.83	1.253	14.5965	38.8777	7.26568	-7.80472	0.0144	-0.0055
G3870	nitinat	may	wild		8.7	7.63	1.159	-6.99334	26.6523	-2.55717	-8.63486	0.0173	0.0002
G3871	nitinat	may	wild		9.3	9.2	1.144	-17.2721	19.5799	3.44303	-4.27834	0.0109	-0.0042
G3872	nitinat	may	wild		9.6	10.42	1.178	-9.69741	26.2472	-2.63957	-2.743	0.0173	0.003
G3873	nitinat	may	wild		8.5	6.6	1.075	3.13878	7.41793	18.2326	2.85223	0.0023	0.002
G3874	nitinat	may	wild		9.4	7.9	0.951	-14.747	-6.7169	8.58183	1.05791	-0.0113	-0.0023
G3875	nitinat	may	wild		9.5	9.99	1.165	-11.7265	24.5606	2.66712	-2.51954	0.0138	-0.0055
G3876	quinsam	may	wild		9.6	8.25	0.932	22.4971	3.38647	-1.71054	-0.628904	-0.01	0.0072
G3877	quinsam	may	wild		9.5	8	0.933	26.7785	-1.21759	-0.223771	-5.84025	-0.0133	0.0041
H0691	quinsam	may	hatchery	3.63107	12.8	19.76	0.942	20.2276	-3.53778	1.47863	0.435299	-0.0073	-0.0046
H0692	quinsam	may	hatchery	4.42182	12.9	21.12	0.984	18.1151	-9.9933	-1.61313	4.01188	-0.0049	-0.0078
H0693	quinsam	may	hatchery	1.85815	14.7	30.62	0.964	9.75022	4.05906	-2.46485	2.29048	-0.0063	-0.0001
H0694	quinsam	may	hatchery	1.91994	12.5	19.09	0.977	15.0039	-9.72713	-3.38986	2.33279	-0.0121	0.0059
H0695	quinsam	may	hatchery		13.5	24.15	0.982	6.67412	-5.88114	-5.04589	2.70812	-0.01	-0.0037
H0696	quinsam	may	hatchery		13.8	25.84	0.983	12.6692	17.2632	-2.81338	-4.71364	-0.0061	-0.0026
H0697	quinsam	may	hatchery		12.8	18.93	0.903	20.9478	-9.12825	-7.83042	5.91587	-0.0162	-0.0058
H0698	quinsam	may	hatchery		12.5	18.31	0.937	18.9176	-9.59355	-3.18632	4.80393	-0.0181	-0.0117
H0699	quinsam	may	hatchery		14.7	30.29	0.954	21.1356	0.557946	-5.12971	8.40697	-0.0102	0.0016
H0700	quinsam	may	hatchery		13.5	25.51	1.037	15.9825	3.43664	-6.88762	3.74397	-0.004	-0.0072
H0701	quinsam	may	wild	1.71051	10.6	10.7	0.898	-4.61197	1.28588	-2.38244	-2.48693	-0.0132	-0.0063
H0702	quinsam	may	wild	2.98853	10.2	10.87	1.024	-11.8182	-4.63022	-1.68108	-5.36418	-0.0091	0.003
H0703	quinsam	may	wild	5.12652	10.4	10.61	0.943	15.3771	1.38382	19.1588	4.97967	-0.0102	0.0003
H0704	quinsam	may	wild	5.98209	10.7	11.07	0.904	-3.90752	-9.41062	3.55877	3.89639	-0.0145	0.0051
H0705	quinsam	may	wild		9.6	9.06	1.024	-35.8727	-7.06282	-6.13079	-3.16317	-0.014	0.0055
H0706	quinsam	may	wild		10.3	10.33	0.945	4.13011	-11.8976	19.3962	4.36203	-0.0137	-0.0009
H0707	quinsam	may	wild		9.6	8.97	1.014	-9.58147	-11.5673	3.44818	-0.360289	-0.0041	-0.0049
H0708	quinsam	may	wild		9.3	7.65	0.951	25.4326	2.50893	-4.94651	4.45716	-0.0121	-0.0119
H0709	quinsam	may	wild		9.4	7.55	0.909	-4.53193	-2.85542	4.18735	-2.82883	-0.0189	-0.006
H0710	quinsam	may	wild		9.9	8.82	0.909	22.9397	5.49795	-4.09511	1.08089	-0.0145	0.0025
H666	nitinat	may	hatchery	1.61756	13.5	25.58	1.04	18.0344	-21.0048	1.14658	2.0523	0.0018	-0.0007
H667	nitinat	may	hatchery	0.704232	13.3	25.86	1.099	21.015	-17.004	1.01809	4.95251	-0.0011	-0.0065
H668	nitinat	may	hatchery	3.57086	12.6	21.38	1.069	29.9053	1.00307	3.77672	6.40211	0.0054	-0.0081
H669	nitinat	may	hatchery	2.0291	12.4	20.79	1.09	-27.01	4.51562	6.55552	2.74552	-0.0003	-0.0107
H670	nitinat	may	hatchery		13.7	25.63	0.997	-32.4545	-0.536231	4.84804	7.59373	-0.0018	-0.0107
H671	nitinat	may	hatchery		14.2	30.73	1.073	-33.7777	5.38541	7.29391	8.74003	-0.0012	-0.0044
H672	nitinat	may	hatchery		13.4	25.57	1.063	-38.464	1.00484	-0.354886	3.39708	0.0018	-0.0057
H673	nitinat	may	hatchery		13	23.82	1.084	-29.533	5.36198	9.02036	5.36766	-0.0037	-0.0126
H674	nitinat	may	hatchery		14	28.53	1.04	-35.0152	4.3343	1.31503	5.85929	-0.0011	-0.0055
H675	nitinat	may	hatchery		13.4	26.5	1.101	-41.9937	0.328918	6.55982	5.54602	0.0024	-0.0076
H676	nitinat	may	wild	1.58862	10.5	10.47	0.904	-30.477	-3.24799	-4.48925	-6.23698	0.0093	-0.0048
H677	nitinat	may	wild	2.86722	11	13.82	1.038	-16.6257	4.93205	2.39252	-1.63048	0.0006	-0.0069
H678	nitinat	may	wild	2.4669	9.5	8.2	0.956	-7.03988	-1.40825	10.4761	2.63644	0.0114	-0.0081
H679	nitinat	may	wild	2.98465	8.5	6.44	1.049	-31.7082	-6.83886	9.54353	0.754696	0.0101	-0.0022
H680	nitinat	may	wild		10.4	12.73	1.132	-5.39383	30.3576	-0.596892	-4.55328	-0.0034	-0.0081
H681	nitinat	may	wild		9.5	9.19	1.072	-20.9859	5.02211	0.0398604	0.77469	0.0017	0.0038
H682	nitinat	may	wild		9.3	9.76	1.213	-12.3541	10.4456	-3.40219	-7.17681	0.0233	-0.0027
H683	nitinat	may	wild		8.7	7.21	1.095	-7.77857	7.23302	-1.14103	-3.55625	0.0063	-0.002
H684	nitinat	may	wild		9.6	10.37	1.172	-3.1564	15.0409	6.52899	1.98222	0.0148	-0.0003
H685	nitinat	may	wild		9.8	10.55	1.121	-18.0286	7.33369	0.652304	0.488346	0.009	0.0007

## Sheet: sockeye_var
sample	group	month	origin	NKA	length	mass	condition
CU16121	cultus	april	wild		10	8.15	0.815
CU16122	cultus	april	wild		10.7	11.07	0.904
CU16123	cultus	april	wild		9.6	8.12	0.918
CU16124	cultus	april	wild		9.4	7.55	0.909
CU16125	cultus	april	wild		10.4	9.89	0.879
CU16126	cultus	april	wild		9.5	7.2	0.84
CU16127	cultus	april	wild		10	8.76	0.876
CU16128	cultus	april	wild		11.2	12.23	0.871
CU16129	cultus	april	hatchery		9.8	8.89	0.945
CU16130	cultus	april	wild		9.2	6.42	0.824
E3391	cultus	november	wild		7.8	3.88	0.818
E3392	cultus	november	hatchery		7.3	3.49	0.897
E3393	cultus	november	wild		6.6	2.3	0.8
E3394	cultus	november	wild		7.1	3.07	0.858
E3395	cultus	november	wild		6.8	2.4	0.763
E3396	cultus	november	wild		7.4	4.47	1.103
E3397	cultus	november	hatchery		7.9	4.18	0.848
E3398	cultus	november	hatchery		7.8	4.26	0.898
E3399	cultus	november	hatchery		7.8	3.67	0.773
E3400	cultus	november	hatchery		7.3	3.17	0.815
E3401	cultus	november	wild		7.8	4.24	0.893
E3402	cultus	november	hatchery		7.4	3.57	0.881
E3403	cultus	november	hatchery		8.2	4.6	0.834
E3404	cultus	november	wild		7.8	4.32	0.91
E3405	cultus	november	wild		6.6	2.12	0.737
E3406	cultus	november	hatchery		6.1	2.18	0.96
E3407	cultus	november	wild		7.4	3.84	0.948
E3408	cultus	november	wild		7.2	3.33	0.892
E3409	cultus	november	hatchery		6.9	2.71	0.825
E3410	cultus	november	hatchery		6.7	2.34	0.778
E3431	inch_creek	november	hatchery	1.4013	8.7	7.22	1.096
E3432	inch_creek	november	hatchery	1.33983	8.1	5.67	1.067
E3433	inch_creek	november	hatchery	1.50601	9.9	10.29	1.06
E3434	inch_creek	november	hatchery	1.33331	8.9	7.79	1.105
E3435	inch_creek	november	hatchery		8.3	5.58	0.976
E3436	inch_creek	november	hatchery		9.4	9.15	1.102
E3437	inch_creek	november	hatchery		9.4	9.14	1.1
E3438	inch_creek	november	hatchery		8.4	6.44	1.087
E3439	inch_creek	november	hatchery	1.84211	8.8	7.09	1.04
E3440	inch_creek	november	hatchery	1.05161	8.8	7.06	1.036
E3441	inch_creek	november	hatchery	1.06816	7.9	4.88	0.99
E3442	inch_creek	november	hatchery	1.34806	8.4	6.67	1.125
E3443	inch_creek	november	hatchery		10.2	12.2	1.15
E3444	inch_creek	november	hatchery		8.9	8.13	1.153
E3445	inch_creek	november	hatchery		8.7	6.76	1.027
E3446	inch_creek	november	hatchery		7.7	5.82	1.275
E3447	inch_creek	november	hatchery		8.8	6.92	1.015
E3448	inch_creek	november	hatchery		9.5	9.41	1.098
E3449	inch_creek	november	hatchery		8.6	6.74	1.06
E3450	inch_creek	november	hatchery		9.6	8.92	1.008
E3451	inch_creek	december	hatchery	1.77682	9.1	7.29	0.967
E3452	inch_creek	december	hatchery	2.30025	8.8	6.89	1.011
E3453	inch_creek	december	hatchery	1.5129	9.3	8	0.995
E3454	inch_creek	december	hatchery	1.58784	8.4	5.96	1.006
E3455	inch_creek	december	hatchery		9.6	9.09	1.027
E3456	inch_creek	december	hatchery		9.1	7.33	0.973
E3457	inch_creek	december	hatchery		8.8	6.94	1.018
E3458	inch_creek	december	hatchery		8.5	5.33	0.868
E3459	inch_creek	december	hatchery	1.39175	9.5	8.3	0.968
E3460	inch_creek	december	hatchery	1.43036	8	5.18	1.012
E3461	inch_creek	december	hatchery	0.879507	10.3	11.1	1.016
E3462	inch_creek	december	hatchery	1.87022	8.4	6.22	1.049
E3463	inch_creek	december	hatchery		8.8	5.96	0.875
E3464	inch_creek	december	hatchery		9.2	7.98	1.025
E3465	inch_creek	december	hatchery		9.8	9.77	1.038
E3466	inch_creek	december	hatchery		9.2	8.08	1.038
E3467	inch_creek	december	hatchery		8.5	5.96	0.97
E3468	inch_creek	december	hatchery		8.5	6.2	1.01
E3469	inch_creek	december	hatchery		10.5	11.98	1.035
E3470	inch_creek	december	hatchery		8.4	6.07	1.024
E3551	inch_creek	january	hatchery	1.57031	8.8	6.72	0.986
E3552	inch_creek	january	hatchery	1.56085	10.1	10.82	1.05
E3553	inch_creek	january	hatchery	1.9496	9.8	10.36	1.101
E3554	inch_creek	january	hatchery	4.48659	10.2	11.48	1.082
E3555	inch_creek	january	hatchery		9.8	9.93	1.055
E3556	inch_creek	january	hatchery		10.9	14.22	1.098
E3557	inch_creek	january	hatchery		10.2	11.15	1.051
E3558	inch_creek	january	hatchery		9.7	9.99	1.095
E3559	inch_creek	january	hatchery	1.44977	11	13.81	1.038
E3560	inch_creek	january	hatchery	2.1211	9.8	9.73	1.034
E3561	inch_creek	january	hatchery	1.56432	10	10.61	1.061
E3562	inch_creek	january	hatchery	2.87339	9.9	9.79	1.009
E3563	inch_creek	january	hatchery		9.8	9.92	1.054
E3564	inch_creek	january	hatchery		10.2	11.6	1.093
E3565	inch_creek	january	hatchery		8.8	7.43	1.09
E3566	inch_creek	january	hatchery		8.7	7.02	1.066
E3567	inch_creek	january	hatchery		10.8	12.99	1.031
E3568	inch_creek	january	hatchery		9.5	9.05	1.056
E3569	inch_creek	january	hatchery		11.1	14.15	1.035
E3570	inch_creek	january	hatchery		10.6	12.79	1.074
E3611	inch_creek	february	hatchery	3.12088	10.2	11.66	1.099
E3612	inch_creek	february	hatchery	4.2837	9.8	9.5	1.009
E3613	inch_creek	february	hatchery	4.66308	10.7	13.69	1.118
E3614	inch_creek	february	hatchery	3.28599	11.6	16.32	1.046
E3615	inch_creek	february	hatchery		10.7	13.45	1.098
E3616	inch_creek	february	hatchery	6.14719	10.8	12.85	1.02
E3617	inch_creek	february	hatchery	4.58379	10.8	14.44	1.146
E3618	inch_creek	february	hatchery	2.01084	9.5	8.75	1.021
E3619	inch_creek	february	hatchery		11.2	14.11	1.004
E3620	inch_creek	february	hatchery		10.6	12.88	1.081
E3621	inch_creek	february	hatchery		10.7	13.24	1.081
E3622	inch_creek	february	hatchery		10.2	10.85	1.022
E3623	inch_creek	february	hatchery		10.3	11.47	1.05
E3624	inch_creek	february	hatchery		10.8	14.35	1.139
E3625	inch_creek	february	hatchery		10.4	11.98	1.065
E3626	inch_creek	february	hatchery		11	14.25	1.071
E3627	inch_creek	february	hatchery		11.1	14.15	1.035
E3628	inch_creek	february	hatchery		10.6	12.32	1.034
E3629	inch_creek	february	hatchery		10.6	12.28	1.031
E3630	inch_creek	february	hatchery		10.5	12.94	1.118
E3631	cultus	february	wild		8.3	5.39	0.943
E3632	cultus	february	wild		8.3	5.4	0.944
E3633	cultus	february	hatchery		8.8	6.11	0.897
E3634	cultus	february	wild		7.5	3.95	0.936
E3635	cultus	february	wild		8.7	6.44	0.978
E3636	cultus	february	wild		8.4	5.59	0.943
E3637	cultus	february	wild		7.9	4.62	0.937
E3638	cultus	february	hatchery		8.7	6.22	0.945
E3639	cultus	february	wild		8.8	6.6	0.968
E3640	cultus	february	wild		8.5	5.84	0.951
E3641	cultus	february	wild		8.2	5.07	0.92
E3642	cultus	february	wild		8	5.16	1.008
E3643	cultus	february	wild		8.2	5.29	0.959
E3644	cultus	february	wild		8.5	6.66	1.084
E3645	cultus	february	wild		8	5	0.977
E3646	cultus	february	wild		6.9	2.68	0.816
E3647	cultus	march	wild		8.6	6.51	1.023
E3648	cultus	march	wild		9.1	7.32	0.971
E3649	cultus	march	wild		8.8	6.4	0.939
E3650	cultus	march	wild		8.3	5.58	0.976
E3651	cultus	march	wild		9.4	8.4	1.011
E3652	cultus	march	wild		8.4	5.79	0.977
E3653	cultus	march	wild		8.8	6.62	0.971
E3654	cultus	march	wild		9.1	7.08	0.94
E3655	cultus	march	wild		8.5	6.42	1.045
E3656	cultus	march	wild		8.9	6.89	0.977
E3657	cultus	march	hatchery		9	6.97	0.956
E3658	cultus	march	wild		9.1	7.31	0.97
E3659	cultus	march	wild		9	7.36	1.01
E3660	cultus	march	wild		8.1	5.55	1.044
E3661	cultus	march	wild		9	6.78	0.93
E3662	cultus	march	wild		8.6	6.3	0.99
E3663	cultus	march	wild		8.5	5.85	0.953
E3664	inch_creek	march	hatchery	4.42607	10.4	10.64	0.946
E3665	inch_creek	march	hatchery	9.34066	10.5	11.81	1.02
E3666	inch_creek	march	hatchery	5.30248	10.3	11.35	1.039
E3667	inch_creek	march	hatchery	7.42565	11.9	18.62	1.105
E3668	inch_creek	march	hatchery	8.24372	10.8	13.03	1.034
E3669	inch_creek	march	hatchery	5.73556	10.4	11.32	1.006
E3670	inch_creek	march	hatchery	7.42424	10.4	12.33	1.096
E3671	inch_creek	march	hatchery	6.20661	10.2	10.05	0.947
E3672	inch_creek	march	hatchery		10.7	12.83	1.047
E3673	inch_creek	march	hatchery		10.9	14.2	1.097
E3674	inch_creek	march	hatchery		11	14.19	1.066
E3675	inch_creek	march	hatchery		12.6	20.05	1.002
E3676	inch_creek	march	hatchery		11.1	14.37	1.051
E3677	inch_creek	march	hatchery		11.7	15.49	0.967
E3678	inch_creek	march	hatchery		11.9	18.61	1.104
E3679	inch_creek	march	hatchery		11.2	14.36	1.022
E3680	inch_creek	march	hatchery		11.3	13.79	0.956
E3681	inch_creek	march	hatchery		11.3	15.49	1.074
E3682	inch_creek	march	hatchery		11.5	15.13	0.995
E3683	inch_creek	march	hatchery		10.9	13.41	1.035
G2337	inch_creek	april	hatchery	22.6235	12.5	19.4	0.993
G2338	inch_creek	april	hatchery	18.9153	11.7	15.68	0.979
G2339	inch_creek	april	hatchery	19.8376	12.4	18.14	0.951
G2340	inch_creek	april	hatchery	22.4316	11.7	15.69	0.98
G2441	inch_creek	april	hatchery	19.999	12.1	17.45	0.985
G2442	inch_creek	april	hatchery	21.6772	12.1	16.9	0.954
G2443	inch_creek	april	hatchery	15.7021	12.1	17.19	0.97
G2444	inch_creek	april	hatchery		11.2	13.43	0.956
G2445	inch_creek	april	hatchery		12.4	19.19	1.006
G2446	inch_creek	april	hatchery		12.1	16.83	0.95
G2447	inch_creek	april	hatchery		12.2	17.39	0.958
G2448	inch_creek	april	hatchery		12.2	16.35	0.9
G2449	inch_creek	april	hatchery		12.5	18.81	0.963
G2450	inch_creek	april	hatchery		12.3	19.16	1.03
G2451	inch_creek	april	hatchery		12.7	18.92	0.924
G2452	inch_creek	april	hatchery		12.2	16.77	0.924
G2453	inch_creek	april	hatchery		12.4	18.14	0.951
G2454	inch_creek	april	hatchery		12.9	20.58	0.959
G2455	inch_creek	april	hatchery		13.6	23.32	0.927
G2456	inch_creek	april	hatchery		12.2	17	0.936

## Sheet: st_chinook_var
sample	pop	month	NKA	length	mass	condition
E3471	u_fraser	december		12.5	18.14	0.929
E3472	u_fraser	december		10	11.31	1.131
E3473	u_fraser	december		10.7	14.01	1.144
E3474	u_fraser	december		9.5	9.18	1.071
E3475	u_fraser	december		11	15.47	1.162
E3476	u_fraser	december		10.1	11.83	1.148
E3477	u_fraser	december		10.4	13.93	1.238
E3478	u_fraser	december	1.22296	10.8	14.35	1.139
E3479	u_fraser	december	0.69551	10	12.17	1.217
E3480	u_fraser	december	1.08007	10.9	14.44	1.115
E3481	u_fraser	december	1.53844	11.8	17.26	1.05
E3482	u_fraser	december	1.89635	10.2	12.66	1.193
E3483	u_fraser	december	3.50359	11.5	15.88	1.044
E3484	u_fraser	december	1.83838	9.7	10.83	1.187
E3485	u_fraser	december	1.45662	10.1	12.49	1.212
E3486	u_fraser	december		8.9	8.27	1.173
E3487	u_fraser	december		10.7	14.39	1.175
E3488	u_fraser	december		9.8	10.63	1.129
E3489	u_fraser	december		9.8	10.78	1.145
E3490	u_fraser	december		9.4	9.05	1.09
E3491	chilko	december		9.6	10.84	1.225
E3492	chilko	december		9.7	10.41	1.141
E3493	chilko	december		10.1	13.02	1.264
E3494	chilko	december		9.9	11.08	1.142
E3495	chilko	december		10.2	13.54	1.276
E3496	chilko	december		9.7	11.74	1.286
E3497	chilko	december		10.2	13.61	1.283
E3498	chilko	december		8.4	6.76	1.141
E3499	chilko	december		11.2	17.35	1.235
E3500	chilko	december		9	8.51	1.167
E3501	chilko	december		10.7	14.89	1.215
E3502	chilko	december		9.8	11.49	1.221
E3503	chilko	december		10.4	13.52	1.202
E3504	chilko	december		8.8	8.04	1.18
E3505	chilko	december		10.7	16.05	1.31
E3506	chilko	december		9.5	10.31	1.203
E3507	chilko	december		11	17.01	1.278
E3508	chilko	december		9.2	9.5	1.22
E3509	chilko	december	1.34942	9.8	11.74	1.247
E3510	chilko	december	1.1877	11.6	19.91	1.276
E3511	u_fraser	january	0.198433	10.7	15.65	1.278
E3512	u_fraser	january	3.77255	10.3	12.54	1.148
E3513	u_fraser	january	2.17981	9.6	10.1	1.142
E3514	u_fraser	january	2.08998	9.2	8.06	1.035
E3515	u_fraser	january	1.83665	10.2	11.8	1.112
E3516	u_fraser	january		11	15.39	1.156
E3517	u_fraser	january	1.77454	12.2	19.31	1.063
E3518	u_fraser	january	1.79351	11.3	16.27	1.128
E3519	u_fraser	january		10.6	13.09	1.099
E3520	u_fraser	january		9.8	10.67	1.134
E3521	u_fraser	january		10.3	11.88	1.087
E3522	u_fraser	january	2.0816	9.7	10.31	1.13
E3523	u_fraser	january	1.40492	9	8.5	1.166
E3524	u_fraser	january		10.8	14.73	1.169
E3525	u_fraser	january		10.2	11.96	1.127
E3526	u_fraser	january		12.2	16.81	0.926
E3527	u_fraser	january		10.3	12.89	1.18
E3528	u_fraser	january		11.1	15.55	1.137
E3529	u_fraser	january		10	11.6	1.16
E3530	u_fraser	january		10.7	14.01	1.144
E3531	chilko	january	1.50143	11.9	21.49	1.275
E3532	chilko	january	2.09284	9.5	11.15	1.3
E3533	chilko	january	2.08152	11	16.34	1.228
E3534	chilko	january	1.68611	9.7	10.81	1.184
E3535	chilko	january		11.1	17.33	1.267
E3536	chilko	january		11	15.76	1.184
E3537	chilko	january		11	15.61	1.173
E3538	chilko	january		10	11.33	1.133
E3539	chilko	january	2.99043	10.6	14.76	1.239
E3540	chilko	january	4.58504	11.2	16.29	1.159
E3541	chilko	january	1.53132	10.5	14.16	1.223
E3542	chilko	january	0.970312	9.4	9.5	1.144
E3543	chilko	january		10.3	13.32	1.219
E3544	chilko	january		11.1	17.93	1.311
E3545	chilko	january		10.5	14.43	1.247
E3546	chilko	january		10.9	17.02	1.314
E3547	chilko	january		11.4	17.93	1.21
E3548	chilko	january		10.5	14.01	1.21
E3549	chilko	january		9.1	8.81	1.169
E3550	chilko	january		9.2	9.6	1.233
E3571	u_fraser	february	2.23164	11.6	18.78	1.203
E3572	u_fraser	february	3.92559	10.3	12.22	1.118
E3573	u_fraser	february	2.20375	13.3	20.95	0.89
E3574	u_fraser	february	1.32846	10.8	15.26	1.211
E3575	u_fraser	february	1.67588	9.5	9.44	1.101
E3576	u_fraser	february	2.19026	9.9	10.61	1.093
E3577	u_fraser	february	2.22494	10.8	15.25	1.211
E3578	u_fraser	february	0.987696	11.2	14.63	1.041
E3579	u_fraser	february	1.2892	10.4	13.08	1.163
E3580	u_fraser	february	2.05609	9.7	9.74	1.067
E3581	u_fraser	february	2.64863	10.8	13.11	1.041
E3582	u_fraser	february	0.788221	10.7	13.05	1.065
E3583	u_fraser	february		10.4	12.73	1.132
E3584	u_fraser	february		9.6	9.55	1.079
E3585	u_fraser	february		10	11.57	1.157
E3586	u_fraser	february		11	13.95	1.048
E3587	u_fraser	february		9.1	7.37	0.978
E3588	u_fraser	february		9.5	8.73	1.018
E3589	u_fraser	february		11.3	17.01	1.179
E3590	u_fraser	february		10.2	11.71	1.103
E3591	chilko	february	2.43442	10.6	13.97	1.173
E3592	chilko	february	2.30951	10.3	13.58	1.243
E3593	chilko	february	1.52037	9.6	10.49	1.186
E3594	chilko	february		8.7	7.73	1.174
E3595	chilko	february	1.61294	11	15.82	1.189
E3596	chilko	february	2.91513	10.5	13.01	1.124
E3597	chilko	february	3.00752	10.7	14.24	1.162
E3598	chilko	february	3.26478	8.8	8.35	1.225
E3599	chilko	february	1.58711	10.3	12.87	1.178
E3600	chilko	february	3.07892	9.4	10.07	1.212
E3601	chilko	february	2.32542	9.6	10.4	1.175
E3602	chilko	february	2.7713	9.5	10.2	1.19
E3603	chilko	february	1.34989	10	11.33	1.133
E3604	chilko	february		10.2	13.03	1.228
E3605	chilko	february		10.2	12.83	1.209
E3606	chilko	february		10.7	15.16	1.238
E3607	chilko	february		10.1	11.83	1.148
E3608	chilko	february		9.6	10.52	1.189
E3609	chilko	february		9.1	8.74	1.16
E3610	chilko	february		8.7	7.61	1.156
E3684	chilko	march	2.27007	10.2	13.29	1.252
E3685	chilko	march	2.46464	10.7	14.46	1.18
E3686	chilko	march	2.90258	11	16.53	1.242
E3687	chilko	march	2.23193	9	8.95	1.228
E3688	chilko	march	3.18778	11.2	18.54	1.32
E3689	chilko	march	3.81383	9.7	11.43	1.252
E3690	chilko	march	2.28773	10.5	13.48	1.164
E3691	chilko	march	0.994645	11	17.31	1.301
E3692	chilko	march	1.73098	10.6	15.06	1.264
E3693	chilko	march	2.74826	10.5	13.05	1.127
E3694	chilko	march	0.976746	11.1	16.38	1.198
E3695	chilko	march	2.90813	10	11.74	1.174
E3696	chilko	march		10.2	13.56	1.278
E3697	chilko	march		11	17.82	1.339
E3698	chilko	march		10.6	13.46	1.13
E3699	chilko	march		10.5	14.12	1.22
E3700	chilko	march		11.3	16.99	1.177
E3701	chilko	march		10.5	14.87	1.285
E3702	chilko	march		9.9	11.9	1.226
E3703	chilko	march		10.2	12.87	1.213
E3704	u_fraser	march	2.53701	11.3	17.07	1.183
E3705	u_fraser	march	2.18194	11.5	18.12	1.191
E3706	u_fraser	march	1.79253	11	16.3	1.225
E3707	u_fraser	march	2.58743	11.5	16.07	1.057
E3708	u_fraser	march	2.46775	11.4	17.93	1.21
E3709	u_fraser	march	1.57267	10.1	11.6	1.126
E3710	u_fraser	march	3.29996	10.7	14.57	1.189
E3711	u_fraser	march	1.4283	10.1	11.44	1.11
E3712	u_fraser	march	1.88653	10.4	12.41	1.103
E3713	u_fraser	march	3.49018	11	15.07	1.132
E3714	u_fraser	march	1.55412	11.3	16.95	1.175
E3715	u_fraser	march	1.89716	10.6	14.01	1.176
E3716	u_fraser	march		10.3	13.12	1.201
E3717	u_fraser	march		9.9	10.49	1.081
E3718	u_fraser	march		10.8	14.87	1.18
E3719	u_fraser	march		9.3	8.49	1.056
E3720	u_fraser	march		11	15.48	1.163
E3721	u_fraser	march		10.5	13.04	1.126
E3722	u_fraser	march		10.3	12.23	1.119
E3723	u_fraser	march		11.6	17.97	1.151
G0501	u_fraser	april		10.9	14.29	1.103
G0502	u_fraser	april		11.5	17.67	1.162
G0503	u_fraser	april		12.1	18.89	1.066
G0504	u_fraser	april		11.1	15.37	1.124
G0505	u_fraser	april		10.7	14.3	1.167
G0506	u_fraser	april		11.6	16.57	1.062
G0507	u_fraser	april		11.1	14.49	1.059
G0508	u_fraser	april		10.2	12.28	1.157
G0509	u_fraser	april		11.1	16.35	1.195
G0510	u_fraser	april		11	14.64	1.1
G0511	u_fraser	april		11.4	17.64	1.191
G0512	u_fraser	april		10.4	12.87	1.144
G0513	u_fraser	april		11.8	18.13	1.103
G0514	u_fraser	april		11.2	15.59	1.11
G0515	u_fraser	april		10.3	12.29	1.125
G0516	u_fraser	april		11.7	19.68	1.229
G0517	u_fraser	april		11.1	16.15	1.181
G0518	u_fraser	april		10.6	12.39	1.04
G0519	u_fraser	april		11.2	15.66	1.115
G0520	u_fraser	april		11.5	17.18	1.13
G0521	u_fraser	april		10.7	13.75	1.122
G0522	u_fraser	april		11.1	15.1	1.104
G0523	u_fraser	april		10.7	13.6	1.11
G0524	u_fraser	april		11	14.49	1.089
G0525	u_fraser	april		11.2	17.75	1.263
G0526	u_fraser	april		11.2	17.21	1.225
G0527	u_fraser	april		11.7	17.64	1.101
G0528	u_fraser	april		11.1	16.84	1.231
G0529	u_fraser	april		12.1	19.49	1.1
G0530	u_fraser	april		11	15.54	1.168
G0531	u_fraser	april		12.9	21.13	0.984
G0532	u_fraser	april		10.9	14.8	1.143
G0533	u_fraser	april		11	14.21	1.068
G0534	u_fraser	april		11.5	17.11	1.125
G0535	u_fraser	april		9.4	9.08	1.093
G0536	u_fraser	april		11.6	18.24	1.169
G0537	u_fraser	april		9.8	10.23	1.087
G0538	u_fraser	april		11.3	16.49	1.143
G0539	u_fraser	april		11.3	16.22	1.124
G0540	u_fraser	april		11	14.94	1.122
G0541	u_fraser	april		9.9	10.78	1.111
G0542	u_fraser	april		10.2	11.96	1.127
G0543	u_fraser	april		11.5	17.99	1.183
G0544	u_fraser	april		11	15.92	1.196
G0545	u_fraser	april		11.4	15.78	1.065
G0546	u_fraser	april		11	14.27	1.072
G0547	u_fraser	april		11.5	18.33	1.205
G0548	u_fraser	april		11.3	17.39	1.205
G0549	u_fraser	april		11.7	18.93	1.182
G0550	u_fraser	april		11.6	17.31	1.109
G1711	chilko	april	2.86895	11.2	15.22	1.083
G1712	chilko	april	2.77355	11.3	16.18	1.121
G1713	chilko	april	1.61517	10.7	12.85	1.049
G1714	chilko	april	1.91424	11.3	15.78	1.094
G1715	chilko	april	2.65913	11.4	15.05	1.016
G1716	chilko	april	2.24427	10.5	12.55	1.084
G1717	chilko	april	4.6212	10.7	13.83	1.129
G1718	chilko	april	3.55879	10.2	10.88	1.025
G1719	chilko	april	2.58145	10.5	11.88	1.026
G1720	chilko	april	4.83436	11.7	18.58	1.16
G1721	chilko	april	6.57199	10.5	13.36	1.154
G1722	chilko	april	2.60939	10.3	11.83	1.083
G1723	chilko	april		10.4	11.44	1.017
G1724	chilko	april		11.1	15.25	1.115
G1725	chilko	april		12.4	21.4	1.122
G1726	chilko	april		11.4	18.2	1.228
G1727	chilko	april		11.7	18	1.124
G1728	chilko	april		11.6	19.69	1.261
G1729	chilko	april		10.5	11.98	1.035
G1730	chilko	april		11.4	17.02	1.149
G1731	chilko	april		10.7	13.37	1.091
G1732	chilko	april		11.7	18.15	1.133
G1733	chilko	april		10.5	12.93	1.117
G1734	chilko	april		10.6	12.87	1.081
G1735	chilko	april		10.6	13.19	1.107
G1736	chilko	april		10.1	11.27	1.094
G1737	chilko	april		9.8	10.42	1.107
G1738	chilko	april		9.9	10.22	1.053
G1739	chilko	april		10.9	14.46	1.117
G1740	chilko	april		11.6	17.35	1.112

## Sheet: ot_chinook_var
sample	pop	month	length	mass	condition	NKA	lab1	lab2	lab3	lab4	rw5	rw7
G0021	sarita	january	3.9	0.47	0.792	0.443623
G0022	sarita	january	4.3	0.83	1.044	1.39939
G0023	sarita	january	4	0.41	0.641	1.7343
G0024	sarita	january	4.2	0.73	0.985	0.997479
G0025	sarita	january	4.3	0.73	0.918
G0026	sarita	january	4.1	0.62	0.9
G0027	sarita	january	4.1	0.66	0.958
G0028	sarita	january	4.2	0.74	0.999
G0029	sarita	january	3.8	0.52	0.948
G0030	sarita	january	4.3	0.78	0.981
G0031	sarita	january	4.3	0.8	1.006
G0032	sarita	january	4.5	0.87	0.955
G0033	sarita	january	3.8	0.44	0.802
G0034	sarita	january	4.2	0.7	0.945
G0035	sarita	january	3.9	0.68	1.146
G0036	sarita	january	4.2	0.8	1.08
G0037	sarita	january	3.7	0.47	0.928
G0038	sarita	january	4	0.5	0.781
G0039	sarita	january	3.9	0.48	0.809
G0040	sarita	january	4.2	0.77	1.039
G0061	nitinat	january	3.9	0.58	0.978	2.63729
G0062	nitinat	january	4	0.58	0.906	1.47788
G0063	nitinat	january	3.3	0.29	0.807	1.6961
G0064	nitinat	january	3.9	0.69	1.163	1.69068
G0065	nitinat	january	4.1	0.6	0.871
G0066	nitinat	january	3.8	0.46	0.838
G0067	nitinat	january	3.9	0.53	0.893
G0068	nitinat	january	3.8	0.5	0.911
G0069	nitinat	january	4.1	0.62	0.9
G0070	nitinat	january	4.1	0.74	1.074
G0071	nitinat	january	3.6	0.38	0.814
G0072	nitinat	january	3.8	0.48	0.875
G0073	nitinat	january	4.2	0.8	1.08
G0074	nitinat	january	4.1	0.64	0.929
G0075	nitinat	january	3.8	0.51	0.929
G0076	nitinat	january	3.9	0.61	1.028
G0077	nitinat	january	4.2	0.75	1.012
G0078	nitinat	january	4.1	0.66	0.958
G0079	nitinat	january	4	0.55	0.859
G0080	nitinat	january	4.1	0.6	0.871
G0152	nitinat	february	5.5	1.85	1.112	3.77981
G0153	nitinat	february	4.5	1	1.097	0.128856
G0154	nitinat	february	5.5	1.88	1.13	1.91679
G0155	nitinat	february	5.5	1.97	1.184	3.04591
G0156	nitinat	february	5.8	2.28	1.169
G0157	nitinat	february	5.7	1.77	0.956
G0158	nitinat	february	4.8	1.16	1.049
G0159	nitinat	february	4.7	1.13	1.088
G0160	nitinat	february	5.3	1.58	1.061
G0161	nitinat	february	5.2	1.72	1.223
G0162	nitinat	february	5.7	2.05	1.107
G0163	nitinat	february	5.6	1.8	1.025
G0164	nitinat	february	5.8	1.5	0.769
G0165	nitinat	february	5.4	1.53	0.972
G0166	nitinat	february	5.3	1.52	1.021
G0167	nitinat	february	5.1	1.57	1.184
G0168	nitinat	february	5.4	1.94	1.232
G0169	nitinat	february	5.5	1.81	1.088
G0170	nitinat	february	5.2	1.59	1.131
G0171	nitinat	february	5.8	2.26	1.158
G0192	sarita	february	4.6	1.18	1.212	1.95921
G0193	sarita	february	5	1.35	1.08	0.62423
G0194	sarita	february	5.4	2	1.27	2.41605
G0195	sarita	february	4.7	0.99	0.954	2.90601
G0196	sarita	february	4.6	0.95	0.976
G0197	sarita	february	5	1.41	1.128
G0198	sarita	february	5.1	1.47	1.108
G0199	sarita	february	5.4	1.58	1.003
G0200	sarita	february	4.9	1.3	1.105
G0201	sarita	february	5.4	2.06	1.308
G0202	sarita	february	4.8	1.17	1.058
G0203	sarita	february	4.6	0.97	0.997
G0204	sarita	february	5.4	1.68	1.067
G0205	sarita	february	5.3	1.73	1.162
G0206	sarita	february	4.9	1.17	0.994
G0207	sarita	february	5.8	1.87	0.958
G0208	sarita	february	5.7	2	1.08
G0209	sarita	february	5.2	1.6	1.138
G0210	sarita	february	5.4	1.54	0.978
G0211	sarita	february	5.4	1.76	1.118
G0334	quinsam	february	5.5	1.77	1.064	4.79383
G0335	quinsam	february	5.5	1.6	0.962	2.46829
G0336	quinsam	february	4.9	1.27	1.079	3.08232
G0337	quinsam	february	5.5	1.8	1.082	4.05702
G0338	quinsam	february	5.3	1.46	0.981
G0339	quinsam	february	5	1.33	1.064
G0340	quinsam	february	5.2	1.53	1.088
G0341	quinsam	february	5.7	1.84	0.994
G0342	quinsam	february	4.7	1.15	1.108	4.59647
G0343	quinsam	february	5.2	1.53	1.088	3.29906
G0344	quinsam	february	5.4	1.63	1.035	3.09645
G0345	quinsam	february	5.1	1.41	1.063	4.7585
G0346	quinsam	february	5.5	1.73	1.04
G0347	quinsam	february	5.3	1.56	1.048
G0348	quinsam	february	4.9	1.16	0.986
G0349	quinsam	february	5.5	1.7	1.022
G0350	quinsam	february	5.4	1.61	1.022
G0351	quinsam	february	5.3	1.42	0.954
G0352	quinsam	february	5.1	1.34	1.01
G0353	quinsam	february	5.3	1.59	1.068
G0354	quinsam	february	5.4	1.61	1.022
G0355	quinsam	february	5.4	1.95	1.238
G0356	quinsam	february	5.1	1.34	1.01
G0357	quinsam	february	5.3	1.57	1.055
G0358	quinsam	february	5.5	1.69	1.016	3.85125
G0359	quinsam	february	5.1	1.41	1.063	6.36111
G0360	quinsam	february	5.2	1.48	1.053	3.86186
G0361	quinsam	february	5.1	1.29	0.972	3.07014
G0362	quinsam	february	5.4	1.52	0.965
G0363	quinsam	february	5.2	1.46	1.038
G1071	nitinat	march	4.8	1.14	1.031	2.02708	6.84452	-7.93093	-8.87315	2.04239	-0.0026	-0.0168
G1072	nitinat	march	6.1	2.61	1.15	0.314662	18.3502	8.26003	-1.27798	-0.907108	0.0046	-0.0096
G1073	nitinat	march	5.4	1.92	1.219	2.27083	13.0691	-4.47489	-5.79138	-3.92695	0.0126	-0.0128
G1074	nitinat	march	5.8	2.24	1.148	3.17235	18.037	2.72289	-3.11259	-3.10236	0.0147	-0.0147
G1075	nitinat	march	6.5	3.01	1.096		17.3559	10.0682	3.31619	-2.66572	0.0091	-0.0131
G1076	nitinat	march	5.7	1.98	1.069		16.2385	-0.760636	1.60556	-2.18642	0.0149	-0.0143
G1077	nitinat	march	5.3	1.76	1.182		5.0005	-8.81909	-4.14073	-4.44755	0.0061	-0.0211
G1078	nitinat	march	5.8	2.32	1.189		20.2173	8.76491	1.96485	-2.4731	0.0167	-0.0181
G1079	nitinat	march	6	2.43	1.125		12.1004	5.33313	-4.59731	-5.14149	0.0091	-0.0088
G1080	nitinat	march	6.4	3.09	1.179		8.75526	10.6765	2.14233	-5.57592	0.0015	-0.012
G1081	nitinat	march	6.5	3.48	1.267		13.9432	4.89791	3.41639	-0.088646	0.0117	-0.0212
G1082	nitinat	march	4.4	0.86	1.01		11.7021	-7.14346	-3.41561	-0.27546	0.0084	0.0037
G1083	nitinat	march	5.7	2.4	1.296		9.2779	0.908368	2.1485	-3.69832	0.0193	-0.0152
G1084	nitinat	march	6.4	3.28	1.251		17.3304	18.4313	-5.01398	0.353474	0.0084	-0.0166
G1085	nitinat	march	6.3	2.86	1.144		5.97866	7.80527	0.0114034	-1.75275	0.006	-0.0162
G1086	nitinat	march	6.4	3.53	1.347		8.38446	0.861301	2.96144	-3.15773	0.0166	-0.0248
G1087	nitinat	march	7	4.31	1.257		15.2189	6.83101	2.18484	-5.06258	0.0026	-0.0095
G1088	nitinat	march	6.9	4.09	1.245		16.4493	7.89243	-0.843754	-3.63789	0.006	-0.0145
G1089	nitinat	march	5.4	1.81	1.149		12.8414	2.25871	0.348027	1.41694	0.0083	-0.0062
G1090	nitinat	march	6.1	2.71	1.194		16.0319	8.97785	-2.74953	-2.57101	0.0095	-0.0071
G1111	sarita	march	6.7	3.67	1.22	3.7098	4.9587	-0.677143	15.9406	0.582136	0.0037	0.0001
G1112	sarita	march	6.2	2.64	1.108	3.47525	-2.45331	-20.5068	-10.6466	5.60396	0.0133	-0.0027
G1113	sarita	march	6.2	2.84	1.192	4.49646	6.17336	-4.40583	4.21824	5.23393	0.0143	-0.0095
G1114	sarita	march	6.5	3.14	1.143	1.87731	9.31426	-9.75125	11.1718	2.5645	0.0098	-0.002
G1115	sarita	march	7	4.04	1.178		-2.60678	-11.6514	13.2457	-4.01514	0.0091	0.0009
G1116	sarita	march	7	4.03	1.175		4.47712	-14.7304	7.54849	1.89796	0.0063	-0.0001
G1117	sarita	march	6.5	3.25	1.183		11.0595	6.37969	-9.70392	5.61506	0.005	-0.0009
G1118	sarita	march	6.9	3.88	1.181		6.21572	6.22643	4.96607	0.62124	0.0056	0.0024
G1119	sarita	march	6.1	2.61	1.15		3.02629	1.51371	9.23268	-0.286756	0.0096	-0.0049
G1120	sarita	march	6.7	3.58	1.19		11.1789	1.09564	15.1502	-2.65487	0.0127	0.0003
G1121	sarita	march	7	4.42	1.289		5.30056	-0.363728	12.0775	3.19451	0.0199	-0.0043
G1122	sarita	march	5.8	2.18	1.117		2.28794	-5.03993	10.3191	3.79893	0.007	0.0056
G1123	sarita	march	7	3.88	1.131		-2.82034	-13.6936	9.79654	-1.95109	0.0142	0.0057
G1124	sarita	march	6.3	3.03	1.212		5.09508	-2.13158	7.10287	-0.652631	0.0196	0.0038
G1125	sarita	march	6.7	3.52	1.17		8.41305	1.65465	9.48132	2.21964	0.0046	0.0006
G1126	sarita	march	7.2	4.18	1.12		12.356	-1.90292	-0.774099	1.35166	0.0049	-0.0005
G1127	sarita	march	6.7	4.12	1.37		6.27284	0.534044	3.27972	2.46823	0.0243	0.0046
G1128	sarita	march	6.8	3.52	1.119		11.1204	5.08911	8.25129	1.10387	0.0055	0.0066
G1129	sarita	march	6.3	2.88	1.152		1.50126	-14.825	12.9536	7.32403	0.0047	0.0065
G1130	sarita	march	7	4.26	1.242		-2.56216	-2.76445	10.2132	-2.0058	0.0137	-0.0023
G1291	quinsam	march	6.8	3.57	1.135	3.37634	0.351702	17.5734	-8.59784	18.6916	-0.0011	0.001
G1292	quinsam	march	6.8	3.61	1.148	6.18328	11.3607	16.3888	0.724674	15.3636	-0.0015	-0.0062
G1293	quinsam	march	6.4	2.69	1.026	3.33358	-12.9178	19.0598	-4.51118	13.8087	-0.0043	0.0002
G1294	quinsam	march	7.3	4.31	1.108	6.55661	2.73119	14.7899	-4.37363	10.3602	0.0014	0.0047
G1295	quinsam	march	6.6	3.12	1.085	3.10895	-9.34659	-0.693941	-5.29911	11.4416	-0.004	0.0057
G1296	quinsam	march	6.3	2.94	1.176	2.33126	-4.94229	-2.93042	2.04504	9.17828	-0.0028	-0.0014
G1297	quinsam	march	6.1	2.3	1.013	4.03284	-11.821	0.0250441	1.82238	8.61842	-0.0084	0.002
G1298	quinsam	march	6.4	2.52	0.961	1.73709	-0.275153	0.00594535	6.17655	12.4769	-0.0104	0.0071
G1299	quinsam	march	6.7	3.13	1.041
G1300	quinsam	march	6.2	2.51	1.053
G1301	quinsam	march	6.2	2.54	1.066		-8.20958	14.2308	-7.74852	12.3488	0.008	0.0022
G1302	quinsam	march	6.4	2.76	1.053		-1.4364	3.56506	-9.79476	13.5242	-0.0028	0.0019
G1303	quinsam	march	6.6	3.33	1.158		-6.15119	3.91458	-1.41238	11.5832	0.0034	-0.0083
G1304	quinsam	march	6.5	3.17	1.154		-0.773011	11.2604	-0.990989	14.2477	0.0035	-0.0008
G1305	quinsam	march	6.9	3.4	1.035		0.715729	11.3868	-6.92119	8.88023	0	0.0081
G1306	quinsam	march	6.5	2.9	1.056		-2.82599	15.7813	0.637018	6.97241	0.0007	0.0034
G1307	quinsam	march	6.8	3.3	1.05		-10.5996	1.80278	2.62703	9.04529	-0.0065	0.0018
G1308	quinsam	march	7.1	3.94	1.101		-6.92876	14.7377	0.179899	12.7923	0.0016	0.0017
G1309	quinsam	march	6.9	3.74	1.138		-3.75826	10.1505	-0.42118	5.99409	0.0021	-0.0002
G1310	quinsam	march	6.9	3.57	1.087		-3.223	16.397	-12.2333	13.8342	-0.003	-0.001
G1311	quinsam	march	6.1	2.65	1.167		-6.95156	5.88143	-5.40355	7.97917	0.0035	0.0084
G1312	quinsam	march	6.6	3.22	1.12		-2.21715	16.392	2.22232	8.62646	-0.0033	0.0009
G1313	quinsam	march	6.5	2.85	1.038		-9.43269	0.214518	1.00494	16.4706	-0.0051	0.0113
G1314	quinsam	march	6.5	2.89	1.052		-3.27579	8.83491	-4.85717	11.433	-0.0036	-0.0035
G1315	quinsam	march	7.4	4.82	1.189	4.99325	2.8222	2.93623	-4.32189	9.03579	-0.0037	-0.0002
G1316	quinsam	march	6.9	3.71	1.129	0.836595	-1.98666	5.08789	-2.56005	11.2003	0.0023	-0.0002
G1317	quinsam	march	6.5	2.87	1.045	3.52968	-5.61892	5.47361	-6.42818	8.6648	-0.0066	-0.0025
G1318	quinsam	march	7	3.38	0.985	4.30142	-3.22041	6.14552	-6.59162	12.843	-0.0194	-0.0026
G1319	quinsam	march	6.5	3	1.092		4.81665	-5.2598	-0.5422	13.2622	-0.0165	-0.0003
G1320	quinsam	march	6.5	3.12	1.136		-6.83665	-6.30628	-2.11509	10.6844	-0.0103	-0.0013
G1472	sarita	april	7.1	3.99	1.115	3.61182	19.1471	1.48984	-7.92803	7.3978	0.0011	0.0085
G1473	sarita	april	7.5	4.75	1.126	2.13713	2.61046	-2.23283	2.33122	7.96459	0.0037	0.009
G1474	sarita	april	7.8	5.53	1.165	1.90369	10.2159	8.54821	4.52202	4.90891	-0.0086	0.0001
G1475	sarita	april	7.2	4.9	1.313	2.48452	2.27554	-3.36935	7.19225	5.51781	-0.0027	-0.0057
G1476	sarita	april	6.9	4	1.218		13.1145	-1.55143	6.29459	3.70428	0.0046	0.0018
G1477	sarita	april	6.7	3.55	1.18		10.3817	-4.54717	-7.31301	2.60299	0.0075	0.0058
G1478	sarita	april	7.2	4.47	1.198		7.78011	-1.64409	-1.21628	8.95018	0.0007	-0.0024
G1479	sarita	april	7.8	5.43	1.144		20.614	10.468	5.20734	3.25438	0.0033	0.0038
G1480	sarita	april	6.8	3.78	1.202		11.3346	-6.34969	2.10724	0.646614	-0.0014	-0.0041
G1481	sarita	april	7	3.72	1.085		16.5793	-3.11066	-5.67403	6.42795	0.0025	0.0004
G1482	sarita	april	7.2	4.31	1.155		4.46181	-4.72743	9.96997	-0.649471	-0.003	-0.0027
G1483	sarita	april	7.6	5.11	1.164		16.1724	-12.2785	10.5269	-0.206218	-0.0059	-0.0023
G1484	sarita	april	8	6.36	1.242		14.7531	5.08406	3.51456	3.0589	-0.0059	-0.0042
G1485	sarita	april	7.3	4.41	1.134		1.81946	-4.2972	1.74596	1.26929	0.0016	0.0035
G1486	sarita	april	7.2	4.32	1.157		10.4144	-8.03452	7.0206	2.22141	-0.0059	-0.0009
G1487	sarita	april	6.2	2.89	1.213		14.3849	7.05201	-3.58266	3.42692	0	0.0022
G1488	sarita	april	7.7	5.71	1.251		12.9507	0.432641	-1.85332	2.70882	0.0052	0.0022
G1489	sarita	april	7.2	4.19	1.123		0.661868	4.3811	-9.56126	1.65255	0.0025	0.0013
G1490	sarita	april	6.7	3.32	1.104		18.115	-4.1873	-4.37649	5.4091	-0.0029	0.0077
G1491	sarita	april	8.2	6.37	1.155		10.0512	8.22617	2.21535	2.29785	0.0011	-0.0038
G1631	nitinat	april	6.7	3.7	1.23	3.62595	17.6699	-3.4609	3.03344	6.98202	0.0135	-0.0019
G1632	nitinat	april	6.2	2.68	1.125	4.75614	20.8104	3.14269	-0.0198969	2.39658	0.0016	0.0032
G1633	nitinat	april	6.4	2.96	1.129	3.27345	14.7315	4.57054	-0.518492	3.85196	-0.002	-0.0022
G1634	nitinat	april	7.4	4.03	0.995	4.09862	17.5184	1.10998	-1.38452	-0.627466	-0.0065	0.0044
G1635	nitinat	april	6.5	3.25	1.183		16.7474	6.6467	-2.7579	2.73321	0.0028	0.0006
G1636	nitinat	april	6.9	3.84	1.169		16.056	0.384367	11.2394	-3.29635	-0.0012	-0.0038
G1637	nitinat	april	7.9	5.87	1.191		15.5271	5.24072	9.13108	-3.03842	0.0012	-0.0041
G1638	nitinat	april	7	4.14	1.207		18.4324	10.2152	3.69449	0.847778	-0.0031	0.003
G1639	nitinat	april	7.7	5.49	1.203		18.4805	6.59284	7.27538	0.084481	-0.0054	0.0001
G1640	nitinat	april	7.5	5.28	1.252		12.7081	10.8958	4.4872	-1.15213	0.003	0.0069
G1641	nitinat	april	6.9	3.62	1.102		6.46556	-2.45492	9.9775	-1.63974	-0.0069	-0.005
G1642	nitinat	april	7.4	4.88	1.204		21.5482	13.0977	4.98196	-2.08085	-0.0013	-0.0022
G1643	nitinat	april	7.3	4.28	1.1		20.0394	9.48761	10.3979	-0.411072	-0.0017	-0.0012
G1644	nitinat	april	6.9	3.93	1.196		16.713	15.5767	-2.60316	3.91823	-0.0022	-0.0024
G1645	nitinat	april	6.9	3.62	1.102		7.90045	12.9556	-7.58928	1.45661	-0.0089	0.0058
G1646	nitinat	april	7.5	4.74	1.124		17.7672	15.4167	-3.80429	-0.0841263	0.0007	0.0011
G1647	nitinat	april	6.9	3.76	1.145		13.5964	-2.59457	1.86121	0.158542	-0.0016	0.0013
G1648	nitinat	april	6.4	3.3	1.259		2.59368	5.71939	5.0428	-1.99556	0.0039	-0.0014
G1649	nitinat	april	7.3	4.18	1.075		20.4392	18.9612	1.667	0.394527	0.0021	0.0053
G1650	nitinat	april	6.9	4.46	1.358		13.1349	4.02719	1.89721	-0.0952675	0.0059	-0.0008
G1741	quinsam	april	8	5.5	1.074	9.13606	-16.8647	12.3765	-4.30441	17.7784	-0.0027	-0.0041
G1742	quinsam	april	7.8	5.37	1.132	4.49177	-26.4449	19.6366	-5.94809	8.88157	-0.0006	-0.0025
G1743	quinsam	april	7.3	4.45	1.144	4.78758	-26.6486	-6.03379	1.54061	2.21704	-0.0013	-0.0012
G1744	quinsam	april	7.6	4.67	1.064	5.92466	-19.2386	8.74149	-4.84464	7.59552	-0.0098	-0.0011
G1745	quinsam	april	7.5	4.45	1.055	10.6683	-22.6449	14.135	-4.66527	10.0849	0.0008	0.0012
G1746	quinsam	april	6.9	3.2	0.974	7.13831
G1747	quinsam	april	7.3	4.13	1.062	9.61096
G1748	quinsam	april	7	3.55	1.035	11.5776	-7.54421	13.1703	-2.49334	8.5771	-0.0057	-0.004
G1749	quinsam	april	7	3.59	1.047	4.04024	-26.3903	0.257022	-6.80433	0.97575	-0.0044	-0.0019
G1750	quinsam	april	7.3	4.12	1.059	4.69931	-25.8935	0.756806	-5.71968	5.19665	-0.0072	0.0074
G1751	quinsam	april	7.1	3.42	0.956	5.77157	-20.8826	-3.14504	-4.67549	-3.00222	-0.0099	-0.0003
G1752	quinsam	april	7.8	5.87	1.237	6.99965	-6.64704	5.8426	0.24095	6.6775	0.0023	-0.0056
G1753	quinsam	april	7.3	4.23	1.087	9.46905	-26.1123	10.7499	-4.8096	1.01943	-0.0057	-0.0022
G1754	quinsam	april	7.1	3.76	1.051	8.07734	-27.1268	4.57433	-4.82307	-0.17513	-0.0024	-0.0023
G1755	quinsam	april	7.2	3.59	0.962	7.65302	-21.2777	3.18349	-0.801555	-2.86696	-0.0085	0.0005
G1756	quinsam	april	7	3.58	1.044	10.0681	-25.6336	4.43099	2.9097	-1.03532	-0.0025	0.0022
G1757	quinsam	april	7.1	4.06	1.134		-17.9436	-10.4927	0.189392	8.04018	-0.011	-0.0033
G1758	quinsam	april	7.7	5.11	1.119		-21.792	-21.1824	3.73472	1.25544	-0.0048	-0.0005
G1759	quinsam	april	7.2	3.95	1.058		-23.8144	-0.866046	1.09783	5.63551	0.0006	0.0012
G1760	quinsam	april	7.5	4.91	1.164		-22.4703	-17.062	5.11285	-5.82723	-0.0005	-0.0029
G1761	quinsam	april	7.9	5.88	1.193		-18.1675	-9.21821	3.96742	2.84155	-0.0026	-0.0025
G1762	quinsam	april	6.1	2.4	1.057		-5.19615	-9.35948	5.0406	8.3203	-0.0009	-0.0016
G1763	quinsam	april	7.9	5.88	1.193		-18.6441	5.63553	-1.68516	9.077	0.0043	0.0004
G1764	quinsam	april	7	3.53	1.029		-12.2059	-7.05248	-0.22618	1.81303	-0.0022	-0.0001
G1765	quinsam	april	7.7	4.96	1.086	5.9404	-12.7813	-3.54409	-5.44293	13.6761	0.0007	0.0006
G1766	quinsam	april	6.8	3.35	1.065	1.5804	-17.4079	4.56765	-6.59196	5.00509	-0.0044	0.0044
G1767	quinsam	april	7.4	5.09	1.256	6.28559	-22.8584	-4.27095	2.73381	6.81869	-0.0025	-0.0035
G1768	quinsam	april	7.5	4.79	1.135	3.24086	-22.0915	6.88788	-0.928792	4.18735	-0.0045	-0.0058
G1769	quinsam	april	7.6	4.79	1.091		-23.5976	16.313	-3.81749	4.37348	-0.0038	0.0045
G1770	quinsam	april	7.3	4.48	1.152		-17.2252	19.8736	-13.1199	4.2445	-0.0048	0.001
G1911	nitinat	april_SW	9.1	8.39	1.113	13.6507	11.5379	8.11727	12.8638	-4.796	0.0015	0.0085
G1912	nitinat	april_SW	7.8	5.39	1.136	12.8772	8.98281	6.48165	15.2206	-7.77741	-0.0002	0.0105
G1913	nitinat	april_SW	6.8	3.81	1.212	9.04154	3.43977	-5.37728	19.608	-3.94017	0.0055	0.0071
G1914	nitinat	april_SW	8.9	6.06	0.86	12.7496	7.14661	8.65777	14.0119	-3.00306	0.0067	0.0077
G1915	nitinat	april_SW	7.5	5.55	1.316		10.4991	-0.385609	18.611	0.695691	0.0173	0.0041
G1916	nitinat	april_SW	7.2	4.25	1.139		4.26898	10.2304	10.4775	-4.22807	0.0018	0.0016
G1917	nitinat	april_SW	7.2	4.59	1.23		6.94887	11.0477	17.2644	-5.96632	0.0025	-0.0043
G1918	nitinat	april_SW	7.8	5.66	1.193		4.57006	0.914151	18.4846	-4.27504	0.0024	-0.0014
G1919	nitinat	april_SW	8.1	6.82	1.283		-4.52426	-1.8658	13.2749	-4.22342	0.0039	-0.0011
G1920	nitinat	april_SW	8.5	7.15	1.164		15.0271	0.88805	18.426	-7.1099	0.0073	0.0057
G1921	nitinat	april_SW	8.3	6.84	1.196		13.6255	7.36749	15.0627	0.291947	0.001	0.0021
G1922	nitinat	april_SW	7.3	4.56	1.172		9.97046	14.31	13.9865	-0.0868815	0.0031	0.0054
G1923	nitinat	april_SW	7.6	5.77	1.314		11.1616	6.28498	15.8783	0.793726	0.0061	0.0025
G1924	nitinat	april_SW	7.5	5.01	1.188		8.14373	7.5809	12.6212	-1.37671	-0.0054	0.0003
G1925	nitinat	april_SW	8.3	6.43	1.125		11.7936	-3.32602	19.4597	0.0501156	0.0021	0.0113
G1926	nitinat	april_SW	7.5	5.45	1.292		4.14988	8.08673	13.6355	-2.8238	0.0079	0.004
G1927	nitinat	april_SW	7.5	5.33	1.263		19.9397	-0.598927	19.9319	-1.13178	0.0037	0.0059
G1928	nitinat	april_SW	8.1	6.47	1.217		16.5206	3.12686	20.998	-0.819773	0.0053	0.0082
G1929	nitinat	april_SW	8.3	6.18	1.081		10.3689	11.2109	16.9688	-8.4108	0.0023	0.0021
G1930	nitinat	april_SW	7.5	5.24	1.242		7.55213	-9.90234	20.4989	-11.3053	0.009	0.0056
G2041	nitinat	april_2	6.6	3.98	1.384	1.39977	4.22441	-4.60189	12.6668	-1.08812	0.0194	0.0056
G2042	nitinat	april_2	5.7	2.08	1.123	1.88268	-5.0193	-10.8117	10.5711	4.74357	-0.0056	-0.0014
G2043	nitinat	april_2	7.6	4.55	1.037	2.8398	9.04202	16.068	23.4741	-3.40523	-0.0058	0.0019
G2044	nitinat	april_2	6.3	2.77	1.108	3.95418	-10.5469	-29.1581	5.8047	-10.3827	0.0035	0.0076
G2045	nitinat	april_2	8.1	6.16	1.159		2.80239	-6.11753	14.5371	-7.79487	0.0017	0.0006
G2046	nitinat	april_2	7.4	4.58	1.13		3.7135	11.4043	17.2423	-5.27512	0.002	0.0059
G2047	nitinat	april_2	8	5.22	1.02		15.289	-2.96079	18.1222	-2.59106	-0.0012	0.0056
G2048	nitinat	april_2	7.3	4.17	1.072		7.9652	5.085	15.1439	-3.85216	0.0008	0.0031
G2049	nitinat	april_2	7.5	4.73	1.121		12.017	-2.06499	11.1631	0.0653925	-0.0048	0.0002
G2050	nitinat	april_2	7.1	3.63	1.014		-2.99985	6.65655	11.0153	-2.40022	0.0005	0.0107
G2051	nitinat	april_2	8	6.33	1.236		8.47267	13.6607	14.6306	-0.854812	0.0047	0.0114
G2052	nitinat	april_2	7.8	4.82	1.016		7.09637	1.99769	13.733	-5.20242	0.003	-0.0038
G2053	nitinat	april_2	7.6	4.44	1.011		12.3487	17.7966	6.63853	-0.371167	-0.019	-0.006
G2054	nitinat	april_2	7.3	3.91	1.005		12.2861	4.8743	12.2365	-0.292948	-0.0088	0.0004
G2055	nitinat	april_2	8.1	6.85	1.289		4.76624	14.7097	14.1938	-2.12523	-0.004	0.0034
G2056	nitinat	april_2	6.8	4.2	1.336		3.96029	1.79177	9.54977	-5.23184	0.0185	0.004
G2057	nitinat	april_2	7.2	4.59	1.23		8.07143	6.46274	13.8458	-4.85625	-0.0008	0.0057
G2058	nitinat	april_2	8.2	6.54	1.186		19.3919	0.480427	17.2854	-4.26654	-0.0025	0.0016
G2059	nitinat	april_2	7.5	4.33	1.026		1.72108	8.25716	13.1779	-6.48382	-0.0096	-0.0033
G2060	nitinat	april_2	7.1	4.11	1.148		-1.38426	-1.81113	14.5191	-5.36534	0.001	-0.0008
G2061	quinsam	may	8.2	6	1.088	3.93136
G2062	quinsam	may	7.6	4.09	0.932	2.41502	-0.620827	-30.3406	3.08476	2.45553	-0.0124	0.002
G2063	quinsam	may	9.1	7.43	0.986	5.0068	-11.3381	-27.186	8.84074	10.1715	-0.0136	-0.0034
G2064	quinsam	may	6.5	2.84	1.034	6.8317	-3.08711	-8.11764	5.00068	4.63328	-0.0128	0.0063
G2065	quinsam	may	8.1	5.37	1.01	6.03197	-15.4259	-20.9181	6.54184	13.1445	-0.0183	-0.0061
G2066	quinsam	may	8.1	5.24	0.986	3.62311	-5.96399	-20.732	6.38428	15.1858	-0.017	0.0063
G2067	quinsam	may	8.5	6.34	1.032	8.89107	-15.6646	-16.869	4.23097	4.42765	-0.0122	-0.0013
G2068	quinsam	may	7.8	4.81	1.014	4.7026	-2.7567	-20.1885	3.31116	18.6513	-0.018	-0.0005
G2069	quinsam	may	8.9	7.41	1.051	1.25734
G2070	quinsam	may	7.8	5.17	1.089	1.80065	-12.459	-30.3792	10.2934	4.38531	-0.0049	0.0002
G2071	quinsam	may	9.4	8.56	1.031	5.00142	-17.8376	-30.2252	10.9641	2.06011	-0.0097	0.0003
G2072	quinsam	may	8.1	5.52	1.039	1.13307	-7.97427	-19.5276	4.82353	7.52501	-0.0113	-0.0032
G2073	quinsam	may	8.4	6.2	1.046	6.64728	-17.0627	-31.5688	7.16294	4.73255	-0.0081	-0.0046
G2074	quinsam	may	7.8	4.8	1.011	7.62345	-0.435303	-21.2372	0.675758	3.30637	-0.0035	0.0066
G2075	quinsam	may	8.5	6.09	0.992	3.53698	-9.89754	-21.2689	3.95744	13.9559	-0.0093	0.0003
G2076	quinsam	may	8	5.39	1.053	6.50405	-17.3313	-22.7041	6.54991	14.1239	-0.003	0.0039
G2077	quinsam	may	8.8	6.89	1.011		-5.80349	-13.4515	4.78095	4.59937	-0.0042	0.0079
G2078	quinsam	may	8.2	5.56	1.008		-5.64297	-18.58	-2.66686	15.1501	-0.0049	0.001
G2079	quinsam	may	8.9	6.91	0.98		-6.11295	-20.4981	5.78574	5.83174	-0.009	-0.001
G2080	quinsam	may	7.8	4.73	0.997		-7.00636	-19.6866	4.94726	8.98724	-0.0118	0.0017
G2081	quinsam	may	8.3	5.36	0.937		-12.5947	-28.3257	1.30998	6.01276	-0.0076	0.0034
G2082	quinsam	may	7.1	3.68	1.028		-5.22614	-28.3123	3.66476	10.9304	-0.0067	-0.0003
G2083	quinsam	may	8.4	6.02	1.016		-23.0026	-27.9148	4.74411	0.832024	-0.0079	-0.0028
G2084	quinsam	may	7.3	4.24	1.09		-19.9553	-27.5112	7.57454	10.641	-0.0054	0.0088
G2085	quinsam	may	7.5	4.57	1.083	2.13923	-6.30988	-2.46978	-7.53193	15.7369	-0.0049	0.0008
G2086	quinsam	may	8.8	6.77	0.993	4.30897	0.00220259	-4.12515	-1.88895	22.191	-0.0063	0.0029
G2087	quinsam	may	8.4	6.47	1.092	2.4213	-0.538481	1.85793	-3.18247	23.6507	-0.0056	0.0037
G2088	quinsam	may	7.8	5.4	1.138	2.30801	-14.6075	-7.8769	4.20808	7.24504	-0.0079	-0.0027
G2089	quinsam	may	8.1	5.69	1.071	4.79101	-19.0405	-14.2915	4.21213	11.5216	-0.0061	-0.0045
G2090	quinsam	may	7.9	5.56	1.128		6.92887	6.93912	7.3012	4.08509	-0.0089	0.0013
G3711	nitinat	may_SW	8.1	7.14	1.344		-42.741	24.1442	0.0834471	-8.35993	0.0038	0.0008
G3712	nitinat	may_SW	7.7	5.26	1.152		-28.4928	12.5788	1.42158	-1.64281	0.0081	0.0001
G3713	nitinat	may_SW	7.7	5.44	1.192		-19.1138	18.9656	2.18425	-5.49077	0.0049	-0.0024
G3714	nitinat	may_SW	7.1	4.64	1.296		-14.3575	-7.12581	6.1941	-4.11909	0.0027	-0.0079
G3715	nitinat	may_SW	8	6.18	1.207		12.2394	-8.48502	8.7494	-1.09517	-0.001	-0.0007
G3716	nitinat	may_SW	6.8	3.76	1.196		-23.014	21.1685	-1.56027	0.295844	0.0048	-0.0055
G3717	nitinat	may_SW	8.2	6.7	1.215		4.93901	7.20037	13.0055	-3.03849	0.0072	0.0034
G3718	nitinat	may_SW	8.7	8.28	1.257		-1.0441	12.0607	18.7771	-2.92993	0.006	0.0028
G3719	nitinat	may_SW	8	6.43	1.256		-37.2017	23.2367	-0.806831	-8.20081	0.0073	-0.0007
G3720	nitinat	may_SW	8.5	7.27	1.184		-40.937	24.6631	2.98267	-5.38187	0.0054	0.0056
G3721	nitinat	may_SW	5.8	2.37	1.215		-22.0605	2.84713	-1.52638	-10.8747	0.0137	0.0016
G3722	nitinat	may_SW	7.3	4.36	1.121		-32.3387	17.6503	-1.65698	-3.55377	-0.0032	-0.0064
G3723	nitinat	may_SW	8.4	8	1.35		-38.9995	20.6961	1.74103	-6.68834	0.0022	-0.0054
G3724	nitinat	may_SW	7.9	6.36	1.29		-17.0988	35.8864	-1.51474	-2.16508	-0.0047	0.0033
G3725	nitinat	may_SW	8.4	7.97	1.345		-47.1171	14.0683	4.92139	-8.93871	0.0084	0.0068
G3826	sarita	may	8.6	7.28	1.145	7.04159	3.05234	11.2441	-1.73681	14.2383	-0.0002	0.0125
G3827	sarita	may	8.9	7.76	1.101	6.84849	-11.285	-11.9788	8.98014	7.72863	-0.0047	0.0051
G3828	sarita	may	9.5	9.92	1.157	8.03848	-24.7941	-12.0361	16.0586	5.03449	-0.0003	0.0051
G3829	sarita	may	8.8	7.45	1.093	6.9075	-14.271	-13.0557	8.95159	2.34556	0.0034	0.0004
G3830	sarita	may	9.4	9.19	1.106		-17.6537	-2.31448	12.3386	2.59483	-0.0005	0.0061
G3831	sarita	may	6.7	3.32	1.104		-20.0219	-23.5217	4.42387	-3.85733	0.0054	0.0086
G3832	sarita	may	8.6	7.21	1.134		-21.7025	-0.66616	8.25661	1.27982	0.0007	0.0068
G3833	sarita	may	7.6	4.94	1.125		-20.3484	-9.29073	11.7257	-5.6818	-0.0015	-0.0035
G3834	sarita	may	9.6	9.63	1.088		-18.9092	-9.46394	9.72106	6.15244	-0.0171	-0.003
G3835	sarita	may	8.9	7.95	1.128		-16.4491	-20.3891	9.72776	3.63218	-0.0012	0.0089
G3836	sarita	may	8.4	6.88	1.161		-7.71072	-21.1632	6.60769	8.36781	-0.0051	0.0044
G3837	sarita	may	9	7.9	1.084		-27.2198	3.04901	5.12879	-4.37527	0.0106	0.0105
G3838	sarita	may	8.9	7.84	1.112		-10.1845	1.10815	4.99704	10.459	-0.0032	-0.0019
G3839	sarita	may	8.7	6.81	1.034		-11.0573	-9.94496	8.66212	5.59097	-0.0092	0.0039
G3840	sarita	may	9.2	8.62	1.107		-14.3047	-10.6947	9.88104	9.92946	-0.0001	0.007
G3841	sarita	may	7.2	3.99	1.069		-18.8058	7.99103	-2.22885	-3.98007	0.0127	0.0116
G3842	sarita	may	9.4	8.59	1.034		-22.5379	-5.98172	12.1707	2.18483	0.0008	0.0001
G3843	sarita	may	8.7	7.03	1.068		-19.9956	-8.68224	11.0814	-6.06747	-0.0103	-0.0032
G3844	sarita	may	8.7	7.09	1.077		-19.205	-10.4095	11.6984	1.61682	-0.0069	-0.0035
G3845	sarita	may	9.2	8.09	1.039	2.24504	-22.7124	-19.5297	13.5995	-0.139968	-0.0048	0.0053
H651	nitinat	may_SW	7.8	5.71	1.203	8.40864	15.0714	-19.8067	20.672	-2.45576	-0.0023	-0.0018
H652	nitinat	may_SW	7.7	5.94	1.301	7.92454
H653	nitinat	may_SW	7.9	5.8	1.176	6.17487	18.38	-17.5981	15.3544	1.2398	-0.0039	0.0064
H654	nitinat	may_SW	8.3	6.61	1.156	3.59714	20.0829	-17.1694	15.315	-1.81984	-0.002	-0.0019
H655	nitinat	may_SW	8.2	7.38	1.338		-38.8195	2.03524	6.39506	-5.34237	0.0051	-0.0016
